# Supplementary material for: MAFG‐AS1 promotes tumor progression via regulation of the HuR/PTBP1 axis in bladder urothelial carcinoma
Source: Clin Transl Med. 2020 Dec 16;10(8):e241. doi: 10.1002/ctm2.241 (PMC7744027; doi:10.1002/ctm2.241)
Supplement: Supplementary file 8 — TableS4 [file CTM2-10-e241-s008.xlsx]

## Sheet: Sheet1
Table S4. CHIRP Probe of MAFG-AS1
Probe number	Probe sequence( 5'to3')	probe locations(start)
MAFG-AS1-P1	agcactcgagctggaaaacg	200
MAFG-AS1-P2	caacaagcagcgaagtctcc	463
MAFG-AS1-P3	agagggtggaggagaaagtc	545
MAFG-AS1-P4	cactgaccacggaacacctt	625
MAFG-AS1-P5	actgtgtccagggacaagtg	724
MAFG-AS1-P6	agagggatgcttggaaacct	831
MAFG-AS1-P7	gaggtgcagagaagtccaaa	911
MAFG-AS1-P8	taaggtcagtcccacagaag	1186
MAFG-AS1-P9	atggtacttgtgcaggacag	1400
MAFG-AS1-P10	gcagtttcttggttggaatt	1502
MAFG-AS1-P11	accaatgctggtctcaaact	1598
MAFG-AS1-P12	tcctgaatagctgggacaac	1683
MAFG-AS1-P13	tttagagaggttctctgtcg	1784
