# Supplementary material for: MAFG‐AS1 promotes tumor progression via regulation of the HuR/PTBP1 axis in bladder urothelial carcinoma
Source: Clin Transl Med. 2020 Dec 16;10(8):e241. doi: 10.1002/ctm2.241 (PMC7744027; doi:10.1002/ctm2.241)
Supplement: Supplementary file 9 — TableS5 [file CTM2-10-e241-s009.xlsx]

## Sheet: Table S5
The results of CHIRP-MS
ENTREZID	Majority.protein.IDs	Gene.names	Number.of.proteins	Unique.peptides	Sequence.coverage....	MS.MS.count	Q.value	Score	MS.MS.count.T24.ctrl	MS.MS.count.T24.lnc	iBAQ	Symbol	T24.Ctrl-1	T24.Lnc-1	im..T24.Ctrl-1	im..T24.Lnc-1	T24.Lnc	T24.Ctrl	fc..T24.Lnc--T24.Ctrl	class..T24.Lnc--T24.Ctrl	Alias	preferred_name	protein_size	annotation	SubPPI	STRING_id
9782	A0A0R4J2E8;A8MXP9;P43243;D6REM6;Q68D11;D6R991	MATR3;DKFZp686K23100	26	21	31.1	77	0	201.29	0	2	39888000	MATR3	0	2	TRUE	FALSE	2	0	1.53662	T	MATR3	MATR3	847	matrin 3; May play a role in transcription or may interact with other nuclear matrix proteins to form the internal fibrogranular network. In association with the SFPQ-NONO heteromer may play a role in nuclear retention of defective RNAs	1	9606.ENSP00000354346
5411	A8K964;Q9H307;Q9H307-2	PNN	7	17	23.8	46	0	176.26	0	2	17788000	PNN	0	2	TRUE	FALSE	2	0	1.53662	T	PNN	PNN	717	pinin, desmosome associated protein	3	9606.ENSP00000216832
6625	A8KAQ5;A0A024QZD5;P08621;P08621-2;P08621-3	SNRP70;SNRNP70	10	17	31.6	87	0	135.94	0	2	139310000	SNRP70	0	2	TRUE	FALSE	2	0	1.53662	T	SNRNP70;SNRP70	SNRNP70	437	small nuclear ribonucleoprotein 70kDa (U1)	3	9606.ENSP00000472998
6129	A8MUD9;O95036;A0A024R814;P18124	RPL7;WUGSC:H_RG054D04.1	4	3	18.3	7	0	20.987	0	2	2855700	RPL7	0	2	TRUE	FALSE	2	0	1.53662	T	RPL7	RPL7	248	ribosomal protein L7; Binds to G-rich structures in 28S rRNA and in mRNAs. Plays a regulatory role in the translation apparatus; inhibits cell-free translation of mRNAs	3	9606.ENSP00000339795
6428	B2R6F3;P84103-2;P84103;A0A087X2D0	SFRS3;SRSF3	4	6	37.2	24	0	39.114	0	2	135370000	SFRS3	0	2	TRUE	FALSE	2	0	1.53662	T	SFRS3;SRSF3	SRSF3	164	serine/arginine-rich splicing factor 3; May be involved in RNA processing in relation with cellular proliferation and/or maturation	2	9606.ENSP00000362820
5094	B4DRD7;H3BRU6;F8VZX2;Q15366-7;Q15366-8;Q15366-4;Q15366-5;Q15366-6;Q15366-3;Q15366;Q15366-2;F8W0G4;F8VXH9;F8W1G6;B4DLC0	PCBP2	26	2	12.4	5	0	13.027	0	2	1438200	PCBP2	0	2	TRUE	FALSE	2	0	1.53662	T	PCBP2	PCBP2	366	poly(rC) binding protein 2	1	9606.ENSP00000352438
144501	CON__Q6KB66-1;Q6KB66-2;Q6KB66;Q6KB66-3	KRT80	5	10	22.1	30	0	64.493	0	2	2986600	KRT80	0	2	TRUE	FALSE	2	0	1.53662	T	KRT80	KRT80	452	keratin 80	5	9606.ENSP00000378292
6651	P18583-5;P18583-2;P18583-7;P18583;P18583-9;P18583-10;P18583-4;P18583-3;H7C1M2;P18583-6	SON	20	15	7.5	35	0	110.35	0	2	2762600	SON	0	2	TRUE	FALSE	2	0	1.53662	T	SON	SON	2426	SON DNA binding protein	2	9606.ENSP00000348984
5725	P26599;P26599-2;P26599-3;A0A0U1RRM4;A6NLN1;K7EKJ7;Q59H49	PTBP1	13	10	24.9	35	0	79.353	0	2	21952000	PTBP1	0	2	TRUE	FALSE	2	0	1.53662	T	PTBP1	PTBP1	557	polypyrimidine tract binding protein 1; Plays a role in pre-mRNA splicing and in the regulation of alternative splicing events. Activates exon skipping of its own pre-mRNA during muscle cell differentiation. Binds to the polypyrimidine tract of introns. May promote RNA looping when bound to two separate polypyrimidine tracts in the same pre-mRNA. May promote the binding of U2 snRNP to pre-mRNA. C…	1	9606.ENSP00000349428
27316	P38159;P38159-2;H3BT71;B4E352;H0Y6E7;B3KRG5;H3BUY5	RBMX	13	9	40.7	90	0	212.34	0	2	183810000	RBMX	0	2	TRUE	FALSE	2	0	1.53662	T	RBMX	RBMX	391	RNA binding motif protein, X-linked; RNA-binding protein that plays several role in the regulation of pre- and post-transcriptional processes. Implicated in tissue-specific regulation of gene transcription and alternative splicing of several pre-mRNAs. Binds to and stimulates transcription from the tumor suppressor TXNIP gene promoter; may thus be involved in tumor suppression. When associated wi…	2	9606.ENSP00000359645
220988	P45974	USP5	2	2	39.4	45	0	167.81	0	2	76058000	USP5	0	2	TRUE	FALSE	2	0	1.53662	T	USP5	USP5	378	Ubiquitin carboxyl-terminal hydrolase 5	1	9606.ENSP00000444668
8683	Q13242;A8K3M9;H0YIB4	SRSF9	5	13	52.9	44	0	98.174	0	2	74347000	SRSF9	0	2	TRUE	FALSE	2	0	1.53662	T	SRSF9	SRSF9	221	serine/arginine-rich splicing factor 9; Plays a role in constitutive splicing and can modulate the selection of alternative splice sites. Represses the splicing of MAPT/Tau exon 10	3	9606.ENSP00000229390
6431	Q59GY3;V9HVZ0;A8K588;Q13247-3;Q13247	HEL-S-91;SRSF6	7	7	24	37	0	199.83	0	2	105370000	HEL-S-91	0	2	TRUE	FALSE	2	0	1.53662	T	SRSF6	SRSF6	344	serine/arginine-rich splicing factor 6; Plays a role in constitutive splicing and can modulate the selection of alternative splice sites. Represses the splicing of MAPT/Tau exon 10	3	9606.ENSP00000244020
8148	Q92804-2;Q92804;B4E312;A0A075B7D9	TAF15	8	11	28.2	41	0	139.77	0	2	93133000	TAF15	0	2	TRUE	FALSE	2	0	1.53662	T	TAF15	TAF15	592	TAF15 RNA polymerase II, TATA box binding protein (TBP)-associated factor, 68kDa; RNA and ssDNA-binding protein that may play specific roles during transcription initiation at distinct promoters. Can enter the preinitiation complex together with the RNA polymerase II (Pol II)	1	9606.ENSP00000466950
3178	F8W6I7;A0A024RB53;A0A024RAZ7;P09651-2;P09651;Q6IPF2;P09651-3;Q9BSM5;Q0VAC0;A0A024RC46;F8VZ49;B4E0B5;A0A024QZ98;Q32P51;F8VTQ5;B4DP35	HNRNPA1;HNRPA1;hCG_2020860;RP11-78J21.1;HNRNPA1L2	20	18	59	107	0	196.63	1	7	438610000	HNRNPA1	1	7	FALSE	FALSE	7	1	1.93622	T	HNRNPA1;HNRPA1;HNRNPA1L2;RP11-78J21.1	HNRNPA1	372	heterogeneous nuclear ribonucleoprotein A1; Involved in the packaging of pre-mRNA into hnRNP particles, transport of poly(A) mRNA from the nucleus to the cytoplasm and may modulate splice site selection. May play a role in HCV RNA replication	1	9606.ENSP00000341826
4841	A0A0S2Z4Z9;Q15233;A8K525;Q15233-2;H7C367;C9JYS8	NONO	9	20	45	56	0	221.78	0	3	52319000	NONO	0	3	TRUE	FALSE	3	0	1.9455	T	NONO	NONO	471	non-POU domain containing, octamer-binding; DNA- and RNA binding protein, involved in several nuclear processes. Binds the conventional octamer sequence in double stranded DNA. Also binds single-stranded DNA and RNA at a site independent of the duplex site (By similarity). Involved in pre-mRNA splicing, probably as a heterodimer with SFPQ. Interacts with U5 snRNA, probably by binding to a purine-…	2	9606.ENSP00000276079
6157	E9PJD9;Q9BQQ5;E9PLL6;Q6NZ52;P46776	RPL27A;L27a	6	3	36.3	13	0	18.95	0	3	20959000	RPL27A	0	3	TRUE	FALSE	3	0	1.9455	T	RPL27A;L27a	MAGEA3	314	melanoma antigen family A, 3; Proposed to enhance ubiquitin ligase activity of RING- type zinc finger-containing E3 ubiquitin-protein ligases. May enhance ubiquitin ligase activity of TRIM28 and stimulate p53/TP53 ubiquitination by TRIM28. Proposed to act through recruitment and/or stabilization of the Ubl-conjugating enzyme (E2) at the E3:substrate complex. May play a role in embryonal developme…	4	9606.ENSP00000359301
6426	J3KTL2;Q07955;Q59FA2;Q07955-3;Q07955-2;A8K1L8;J3KSR8;B7Z570	SRSF1	10	12	43.5	124	0	140.39	0	3	213280000	SRSF1	0	3	TRUE	FALSE	3	0	1.9455	T	SRSF1	SRSF1	248	serine/arginine-rich splicing factor 1; Plays a role in preventing exon skipping, ensuring the accuracy of splicing and regulating alternative splicing. Interacts with other spliceosomal components, via the RS domains, to form a bridge between the 5'- and 3'-splice site binding components, U1 snRNP and U2AF. Can stimulate binding of U1 snRNP to a 5'-splice site-containing pre-mRNA. Binds to purin…	3	9606.ENSP00000258962
1660	Q08211	DHX9	5	32	26.9	84	0	299.24	0	4	29455000	DHX9	0	4	TRUE	FALSE	4	0	2.26373	T	DHX9	DHX9	1270	DEAH (Asp-Glu-Ala-His) box polypeptide 9; Unwinds double-stranded DNA and RNA in a 3' to 5' direction. Alteration of secondary structure may subsequently influence interactions with proteins or other nucleic acids. Functions as a transcriptional activator. Component of the CRD- mediated complex that promotes MYC mRNA stability. Involved with LARP6 in the stabilization of type I collagen mRNAs for…	2	9606.ENSP00000356520
1655	B4DN41;P17844-2;P17844;B5BUE6;J3KTA4;B4DNG2;Q7Z2V5;Q59E92	DDX5;DKFZp686J01190	17	21	41.3	131	0	246.42	0	5	124770000	DDX5	0	5	TRUE	FALSE	5	0	2.52428	T	DDX5;DKFZp686J01190	DDX5	614	DEAD (Asp-Glu-Ala-Asp) box helicase 5; Involved in the alternative regulation of pre-mRNA splicing; its RNA helicase activity is necessary for increasing tau exon 10 inclusion and occurs in a RBM4-dependent manner. Binds to the tau pre-mRNA in the stem-loop region downstream of exon 10. The rate of ATP hydrolysis is highly stimulated by single-stranded RNA. Involved in transcriptional regulation;…	1	9606.ENSP00000225792
3191	Q6NTA2;P14866;M0QXS5;P14866-2	HNRNPL	5	2	29.9	63	0	120.96	0	5	62402000	HNRNPL	0	5	TRUE	FALSE	5	0	2.52428	T	HNRNPL	HNRNPL	589	heterogeneous nuclear ribonucleoprotein L; This protein is a component of the heterogeneous nuclear ribonucleoprotein (hnRNP) complexes which provide the substrate for the processing events that pre-mRNAs undergo before becoming functional, translatable mRNAs in the cytoplasm. Is associated with most nascent transcripts including those of the landmark giant loops of amphibian lampbrush chromosome…	1	9606.ENSP00000221419
23524	A0A140VK53;Q9UQ35;O60382	SRRM2;KIAA0324	15	17	8.2	51	0	178.92	0	6	5168600	SRRM2	0	6	TRUE	FALSE	6	0	2.7449	T	KIAA0324;SRRM2	SRRM2	2752	serine/arginine repetitive matrix 2	2	9606.ENSP00000301740
3183	B2R5W2;G3V4C1;P07910-2;B2R603;G3V2Q1;A8K9A4;P07910;G3V4W0;B3KX96;G3V576;P07910-4;D3DPI2;P07910-3;G3V2D6;G3V5X6;G3V3K6;G3V251;G3V555;G3V5V7;G3V575	HNRNPC;hCG_1641229	37	2	53.1	97	0	282.04	0	6	206610000	B2R5W2	0	6	TRUE	FALSE	6	0	2.7449	T	HNRNPC	HNRNPC	306	heterogeneous nuclear ribonucleoprotein C (C1/C2)	1	9606.ENSP00000319690
3190	B4DUQ1;P61978-3;A0A024R228;Q6IBN1;P61978;P61978-2;Q5EC54;Q5T6W2;B4DFF1	HNRNPK;HNRPK	12	24	54.4	135	0	323.31	0	7	149980000	HNRNPK	0	7	TRUE	FALSE	7	0	2.93622	T	HNRNPK;HNRPK	HNRNPK	464	heterogeneous nuclear ribonucleoprotein K; One of the major pre-mRNA-binding proteins. Binds tenaciously to poly(C) sequences. Likely to play a role in the nuclear metabolism of hnRNAs, particularly for pre-mRNAs that contain cytidine-rich sequences. Can also bind poly(C) single- stranded DNA. Plays an important role in p53/TP53 response to DNA damage, acting at the level of both transcription ac…	1	9606.ENSP00000365439
3181	P22626;P22626-2;A0A087WUI2;A0A024RA28;I6L957	HNRNPA2B1;HNRPA2B1	5	24	58.4	158	0	323.31	0	7	764820000	HNRNPA2B1	0	7	TRUE	FALSE	7	0	2.93622	T	HNRNPA2B1;HNRPA2B1	HNRNPA2B1	353	heterogeneous nuclear ribonucleoprotein A2/B1; Involved with pre-mRNA processing. Forms complexes (ribonucleosomes) with at least 20 other different hnRNP and heterogeneous nuclear RNA in the nucleus	1	9606.ENSP00000346694
1994	Q15717;Q15717-2	ELAVL1	11	9	10.1	23	0	64.909	0	8	2933500	ELAVL1	0	8	TRUE	FALSE	8	0	3.10511	T	ELAVL1	ELAVL1	326	ELAV (embryonic lethal, abnormal vision, Drosophila)-like 1 (Hu antigen R); Involved in 3'-UTR ARE-mediated MYC stabilization. Binds avidly to the AU-rich element in FOS and IL3/interleukin-3 mRNAs. In the case of the FOS AU-rich element, HUR binds to a core element of 27 nucleotides that contain AUUUA, AUUUUA and AUUUUUA motifs. Binds preferentially to the 5'-UUUU[AG]UUU-3' motif in vitro	1	9606.ENSP00000385269
