# Supplementary material for: MAFG‐AS1 promotes tumor progression via regulation of the HuR/PTBP1 axis in bladder urothelial carcinoma
Source: Clin Transl Med. 2020 Dec 16;10(8):e241. doi: 10.1002/ctm2.241 (PMC7744027; doi:10.1002/ctm2.241)
Supplement: Supplementary file 10 — TableS6 [file CTM2-10-e241-s010.xls]

## Sheet: Sheet1
The results of PRM
Peptide Sequence	Protein Name	Replicate Name	Precursor Mz	Precursor Charge	Product Mz	Product Charge	Fragment Ion	Retention Time	Area	Background	Peak Rank
LEVQAEEER	A8K964	T24_CON	551.772	2	243.134	1	b2	#N/A	#N/A	#N/A	#N/A
LEVQAEEER	A8K964	T24_Lnc	551.772	2	243.134	1	b2	#N/A	#N/A	#N/A	#N/A
LEVQAEEER	A8K964	T24_CON	551.772	2	860.411	1	y7	#N/A	#N/A	#N/A	#N/A
LEVQAEEER	A8K964	T24_Lnc	551.772	2	860.411	1	y7	#N/A	#N/A	#N/A	#N/A
LEVQAEEER	A8K964	T24_CON	551.772	2	761.342	1	y6	#N/A	#N/A	#N/A	#N/A
LEVQAEEER	A8K964	T24_Lnc	551.772	2	761.342	1	y6	#N/A	#N/A	#N/A	#N/A
LEVQAEEER	A8K964	T24_CON	551.772	2	633.284	1	y5	#N/A	#N/A	#N/A	#N/A
LEVQAEEER	A8K964	T24_Lnc	551.772	2	633.284	1	y5	#N/A	#N/A	#N/A	#N/A
LEVQAEEER	A8K964	T24_CON	551.772	2	562.247	1	y4	#N/A	#N/A	#N/A	#N/A
LEVQAEEER	A8K964	T24_Lnc	551.772	2	562.247	1	y4	#N/A	#N/A	#N/A	#N/A
LEVQAEEER	A8K964	T24_CON	551.772	2	304.162	1	y2	#N/A	#N/A	#N/A	#N/A
LEVQAEEER	A8K964	T24_Lnc	551.772	2	304.162	1	y2	#N/A	#N/A	#N/A	#N/A
LEVQAEEER	A8K964	T24_CON	551.772	2	175.119	1	y1	#N/A	#N/A	#N/A	#N/A
LEVQAEEER	A8K964	T24_Lnc	551.772	2	175.119	1	y1	#N/A	#N/A	#N/A	#N/A
LEVQAEEER	A8K964	T24_CON	551.772	2	215.139	1	a2	#N/A	#N/A	#N/A	#N/A
LEVQAEEER	A8K964	T24_Lnc	551.772	2	215.139	1	a2	#N/A	#N/A	#N/A	#N/A
NEEQKAEQEEGK	A8K964	T24_CON	709.823	2	244.093	1	b2	#N/A	#N/A	#N/A	#N/A
NEEQKAEQEEGK	A8K964	T24_Lnc	709.823	2	244.093	1	b2	#N/A	#N/A	#N/A	#N/A
NEEQKAEQEEGK	A8K964	T24_CON	709.823	2	373.135	1	b3	#N/A	#N/A	#N/A	#N/A
NEEQKAEQEEGK	A8K964	T24_Lnc	709.823	2	373.135	1	b3	#N/A	#N/A	#N/A	#N/A
NEEQKAEQEEGK	A8K964	T24_CON	709.823	2	315.148	2	b5	#N/A	#N/A	#N/A	#N/A
NEEQKAEQEEGK	A8K964	T24_Lnc	709.823	2	315.148	2	b5	#N/A	#N/A	#N/A	#N/A
NEEQKAEQEEGK	A8K964	T24_CON	709.823	2	918.453	1	y8	#N/A	#N/A	#N/A	#N/A
NEEQKAEQEEGK	A8K964	T24_Lnc	709.823	2	918.453	1	y8	#N/A	#N/A	#N/A	#N/A
NEEQKAEQEEGK	A8K964	T24_CON	709.823	2	790.358	1	y7	#N/A	#N/A	#N/A	#N/A
NEEQKAEQEEGK	A8K964	T24_Lnc	709.823	2	790.358	1	y7	#N/A	#N/A	#N/A	#N/A
NEEQKAEQEEGK	A8K964	T24_CON	709.823	2	204.134	1	y2	#N/A	#N/A	#N/A	#N/A
NEEQKAEQEEGK	A8K964	T24_Lnc	709.823	2	204.134	1	y2	#N/A	#N/A	#N/A	#N/A
NEEQKAEQEEGK	A8K964	T24_CON	709.823	2	147.113	1	y1	#N/A	#N/A	#N/A	#N/A
NEEQKAEQEEGK	A8K964	T24_Lnc	709.823	2	147.113	1	y1	#N/A	#N/A	#N/A	#N/A
NEEQKAEQEEGK	A8K964	T24_CON	709.823	2	216.098	1	a2	#N/A	#N/A	#N/A	#N/A
NEEQKAEQEEGK	A8K964	T24_Lnc	709.823	2	216.098	1	a2	#N/A	#N/A	#N/A	#N/A
TVQIAAVVDVIR	P12273	T24_CON	642.388	2	201.123	1	b2	103.4	63942	0	2
TVQIAAVVDVIR	P12273	T24_Lnc	642.388	2	201.123	1	b2	103.36	4082	0	2
TVQIAAVVDVIR	P12273	T24_CON	642.388	2	329.182	1	b3	103.09	0	0	0
TVQIAAVVDVIR	P12273	T24_Lnc	642.388	2	329.182	1	b3	103.15	0	0	0
TVQIAAVVDVIR	P12273	T24_CON	642.388	2	955.593	1	y9	103.09	0	0	0
TVQIAAVVDVIR	P12273	T24_Lnc	642.388	2	955.593	1	y9	103.15	0	0	0
TVQIAAVVDVIR	P12273	T24_CON	642.388	2	842.509	1	y8	103.09	0	0	0
TVQIAAVVDVIR	P12273	T24_Lnc	642.388	2	842.509	1	y8	103.15	0	0	0
TVQIAAVVDVIR	P12273	T24_CON	642.388	2	771.472	1	y7	103.09	0	0	0
TVQIAAVVDVIR	P12273	T24_Lnc	642.388	2	771.472	1	y7	103.15	0	0	0
TVQIAAVVDVIR	P12273	T24_CON	642.388	2	700.435	1	y6	103.09	0	0	0
TVQIAAVVDVIR	P12273	T24_Lnc	642.388	2	700.435	1	y6	103.15	0	0	0
TVQIAAVVDVIR	P12273	T24_CON	642.388	2	601.367	1	y5	103.09	0	0	0
TVQIAAVVDVIR	P12273	T24_Lnc	642.388	2	601.367	1	y5	103.15	0	0	0
TVQIAAVVDVIR	P12273	T24_CON	642.388	2	173.128	1	a2	103.4	284013	0	1
TVQIAAVVDVIR	P12273	T24_Lnc	642.388	2	173.128	1	a2	103.37	45466	0	1
YTACLCDDNPK	P12273	T24_CON	678.782	2	265.118	1	b2	30.07	18433	0	5
YTACLCDDNPK	P12273	T24_Lnc	678.782	2	265.118	1	b2	29.45	0	0	0
YTACLCDDNPK	P12273	T24_CON	678.782	2	1092.44	1	y9	30.03	19363	0	4
YTACLCDDNPK	P12273	T24_Lnc	678.782	2	1092.44	1	y9	29.52	1503	0	1
YTACLCDDNPK	P12273	T24_CON	678.782	2	1021.41	1	y8	30.1	7881	0	7
YTACLCDDNPK	P12273	T24_Lnc	678.782	2	1021.41	1	y8	29.45	0	0	0
YTACLCDDNPK	P12273	T24_CON	678.782	2	861.377	1	y7	30.03	41965	0	3
YTACLCDDNPK	P12273	T24_Lnc	678.782	2	861.377	1	y7	29.45	0	0	0
YTACLCDDNPK	P12273	T24_CON	678.782	2	748.293	1	y6	30.03	43323	0	2
YTACLCDDNPK	P12273	T24_Lnc	678.782	2	748.293	1	y6	29.45	0	0	0
YTACLCDDNPK	P12273	T24_CON	678.782	2	244.166	1	y2	30.07	14544	0	6
YTACLCDDNPK	P12273	T24_Lnc	678.782	2	244.166	1	y2	29.45	0	0	0
YTACLCDDNPK	P12273	T24_CON	678.782	2	147.113	1	y1	30.07	1837	0	8
YTACLCDDNPK	P12273	T24_Lnc	678.782	2	147.113	1	y1	29.45	0	0	0
YTACLCDDNPK	P12273	T24_CON	678.782	2	237.121	2	y4	30.03	59939	0	1
YTACLCDDNPK	P12273	T24_Lnc	678.782	2	237.121	2	y4	29.45	0	0	0
ISGLIYEETR	Q0VAS5	T24_CON	644.801	2	228.134	1	b2	28.61	37625	0	2
ISGLIYEETR	Q0VAS5	T24_Lnc	644.801	2	228.134	1	b2	28.11	7863	0	1
ISGLIYEETR	Q0VAS5	T24_CON	644.801	2	1061.47	1	y9	28.32	0	0	0
ISGLIYEETR	Q0VAS5	T24_Lnc	644.801	2	1061.47	1	y9	28.04	0	0	0
ISGLIYEETR	Q0VAS5	T24_CON	644.801	2	948.384	1	y8	28.61	13552	0	3
ISGLIYEETR	Q0VAS5	T24_Lnc	644.801	2	948.384	1	y8	28.04	0	0	0
ISGLIYEETR	Q0VAS5	T24_CON	644.801	2	861.352	1	y7	28.32	0	0	0
ISGLIYEETR	Q0VAS5	T24_Lnc	644.801	2	861.352	1	y7	28.04	0	0	0
ISGLIYEETR	Q0VAS5	T24_CON	644.801	2	732.309	1	y6	28.32	0	0	0
ISGLIYEETR	Q0VAS5	T24_Lnc	644.801	2	732.309	1	y6	28.04	0	0	0
ISGLIYEETR	Q0VAS5	T24_CON	644.801	2	401.214	1	y3	28.32	0	0	0
ISGLIYEETR	Q0VAS5	T24_Lnc	644.801	2	401.214	1	y3	28.04	0	0	0
ISGLIYEETR	Q0VAS5	T24_CON	644.801	2	175.119	1	y1	28.36	66106	0	1
ISGLIYEETR	Q0VAS5	T24_Lnc	644.801	2	175.119	1	y1	28.04	0	0	0
ISGLIYEETR	Q0VAS5	T24_CON	644.801	2	200.139	1	a2	28.58	1760	0	4
ISGLIYEETR	Q0VAS5	T24_Lnc	644.801	2	200.139	1	a2	28.04	0	0	0
DAVTYTEHAK	Q0VAS5	T24_CON	579.791	2	185.128	1	b2	25.58	1539	0	2
DAVTYTEHAK	Q0VAS5	T24_Lnc	579.791	2	185.128	1	b2	25.33	5239	0	2
DAVTYTEHAK	Q0VAS5	T24_CON	579.791	2	299.171	1	b3	25.55	0	0	0
DAVTYTEHAK	Q0VAS5	T24_Lnc	579.791	2	299.171	1	b3	25.12	0	0	0
DAVTYTEHAK	Q0VAS5	T24_CON	579.791	2	860.411	1	y8	25.55	0	0	0
DAVTYTEHAK	Q0VAS5	T24_Lnc	579.791	2	860.411	1	y8	25.59	11962	0	1
DAVTYTEHAK	Q0VAS5	T24_CON	579.791	2	763.358	1	y7	25.55	0	0	0
DAVTYTEHAK	Q0VAS5	T24_Lnc	579.791	2	763.358	1	y7	25.12	0	0	0
DAVTYTEHAK	Q0VAS5	T24_CON	579.791	2	664.29	1	y6	25.55	0	0	0
DAVTYTEHAK	Q0VAS5	T24_Lnc	579.791	2	664.29	1	y6	25.12	0	0	0
DAVTYTEHAK	Q0VAS5	T24_CON	579.791	2	535.247	1	y5	25.55	0	0	0
DAVTYTEHAK	Q0VAS5	T24_Lnc	579.791	2	535.247	1	y5	25.12	0	0	0
DAVTYTEHAK	Q0VAS5	T24_CON	579.791	2	175.119	1	y1	25.8	2281	0	1
DAVTYTEHAK	Q0VAS5	T24_Lnc	579.791	2	175.119	1	y1	25.48	3462	0	3
DAVTYTEHAK	Q0VAS5	T24_CON	579.791	2	157.134	1	a2	25.55	0	0	0
DAVTYTEHAK	Q0VAS5	T24_Lnc	579.791	2	157.134	1	a2	25.48	1740	0	4
GIVEFSGKPAAR	A0A0S2Z4Z9	T24_CON	616.343	2	171.113	1	b2	35.32	0	0	0
GIVEFSGKPAAR	A0A0S2Z4Z9	T24_Lnc	616.343	2	171.113	1	b2	34.67	0	0	0
GIVEFSGKPAAR	A0A0S2Z4Z9	T24_CON	616.343	2	270.181	1	b3	35.54	11216	0	1
GIVEFSGKPAAR	A0A0S2Z4Z9	T24_Lnc	616.343	2	270.181	1	b3	34.67	0	0	0
GIVEFSGKPAAR	A0A0S2Z4Z9	T24_CON	616.343	2	962.505	1	y9	35.32	0	0	0
GIVEFSGKPAAR	A0A0S2Z4Z9	T24_Lnc	616.343	2	962.505	1	y9	34.67	0	0	0
GIVEFSGKPAAR	A0A0S2Z4Z9	T24_CON	616.343	2	833.463	1	y8	35.32	0	0	0
GIVEFSGKPAAR	A0A0S2Z4Z9	T24_Lnc	616.343	2	833.463	1	y8	34.67	0	0	0
GIVEFSGKPAAR	A0A0S2Z4Z9	T24_CON	616.343	2	686.394	1	y7	35.32	0	0	0
GIVEFSGKPAAR	A0A0S2Z4Z9	T24_Lnc	616.343	2	686.394	1	y7	34.67	0	0	0
GIVEFSGKPAAR	A0A0S2Z4Z9	T24_CON	616.343	2	599.362	1	y6	35.32	0	0	0
GIVEFSGKPAAR	A0A0S2Z4Z9	T24_Lnc	616.343	2	599.362	1	y6	34.67	0	0	0
GIVEFSGKPAAR	A0A0S2Z4Z9	T24_CON	616.343	2	414.246	1	y4	35.32	0	0	0
GIVEFSGKPAAR	A0A0S2Z4Z9	T24_Lnc	616.343	2	414.246	1	y4	34.67	0	0	0
GIVEFSGKPAAR	A0A0S2Z4Z9	T24_CON	616.343	2	143.118	1	a2	35.32	0	0	0
GIVEFSGKPAAR	A0A0S2Z4Z9	T24_Lnc	616.343	2	143.118	1	a2	34.67	0	0	0
CSEGSFLLTTFPR	A0A0S2Z4Z9	T24_CON	757.869	2	248.07	1	b2	#N/A	#N/A	#N/A	#N/A
CSEGSFLLTTFPR	A0A0S2Z4Z9	T24_Lnc	757.869	2	248.07	1	b2	#N/A	#N/A	#N/A	#N/A
CSEGSFLLTTFPR	A0A0S2Z4Z9	T24_CON	757.869	2	1267.67	1	y11	#N/A	#N/A	#N/A	#N/A
CSEGSFLLTTFPR	A0A0S2Z4Z9	T24_Lnc	757.869	2	1267.67	1	y11	#N/A	#N/A	#N/A	#N/A
CSEGSFLLTTFPR	A0A0S2Z4Z9	T24_CON	757.869	2	1138.63	1	y10	#N/A	#N/A	#N/A	#N/A
CSEGSFLLTTFPR	A0A0S2Z4Z9	T24_Lnc	757.869	2	1138.63	1	y10	#N/A	#N/A	#N/A	#N/A
CSEGSFLLTTFPR	A0A0S2Z4Z9	T24_CON	757.869	2	847.504	1	y7	#N/A	#N/A	#N/A	#N/A
CSEGSFLLTTFPR	A0A0S2Z4Z9	T24_Lnc	757.869	2	847.504	1	y7	#N/A	#N/A	#N/A	#N/A
CSEGSFLLTTFPR	A0A0S2Z4Z9	T24_CON	757.869	2	734.42	1	y6	#N/A	#N/A	#N/A	#N/A
CSEGSFLLTTFPR	A0A0S2Z4Z9	T24_Lnc	757.869	2	734.42	1	y6	#N/A	#N/A	#N/A	#N/A
CSEGSFLLTTFPR	A0A0S2Z4Z9	T24_CON	757.869	2	621.335	1	y5	#N/A	#N/A	#N/A	#N/A
CSEGSFLLTTFPR	A0A0S2Z4Z9	T24_Lnc	757.869	2	621.335	1	y5	#N/A	#N/A	#N/A	#N/A
CSEGSFLLTTFPR	A0A0S2Z4Z9	T24_CON	757.869	2	175.119	1	y1	#N/A	#N/A	#N/A	#N/A
CSEGSFLLTTFPR	A0A0S2Z4Z9	T24_Lnc	757.869	2	175.119	1	y1	#N/A	#N/A	#N/A	#N/A
CSEGSFLLTTFPR	A0A0S2Z4Z9	T24_CON	757.869	2	220.075	1	a2	#N/A	#N/A	#N/A	#N/A
CSEGSFLLTTFPR	A0A0S2Z4Z9	T24_Lnc	757.869	2	220.075	1	a2	#N/A	#N/A	#N/A	#N/A
GDADQASNILASFGLSAR	A0A0R4J2E8	T24_CON	896.945	2	1306.71	1	y13	#N/A	#N/A	#N/A	#N/A
GDADQASNILASFGLSAR	A0A0R4J2E8	T24_Lnc	896.945	2	1306.71	1	y13	109.69	518	0	5
GDADQASNILASFGLSAR	A0A0R4J2E8	T24_CON	896.945	2	1235.67	1	y12	#N/A	#N/A	#N/A	#N/A
GDADQASNILASFGLSAR	A0A0R4J2E8	T24_Lnc	896.945	2	1235.67	1	y12	109.73	3939	0	2
GDADQASNILASFGLSAR	A0A0R4J2E8	T24_CON	896.945	2	1148.64	1	y11	#N/A	#N/A	#N/A	#N/A
GDADQASNILASFGLSAR	A0A0R4J2E8	T24_Lnc	896.945	2	1148.64	1	y11	109.63	0	0	0
GDADQASNILASFGLSAR	A0A0R4J2E8	T24_CON	896.945	2	1034.6	1	y10	#N/A	#N/A	#N/A	#N/A
GDADQASNILASFGLSAR	A0A0R4J2E8	T24_Lnc	896.945	2	1034.6	1	y10	109.8	508	0	6
GDADQASNILASFGLSAR	A0A0R4J2E8	T24_CON	896.945	2	921.515	1	y9	#N/A	#N/A	#N/A	#N/A
GDADQASNILASFGLSAR	A0A0R4J2E8	T24_Lnc	896.945	2	921.515	1	y9	109.75	8934	0	1
GDADQASNILASFGLSAR	A0A0R4J2E8	T24_CON	896.945	2	808.431	1	y8	#N/A	#N/A	#N/A	#N/A
GDADQASNILASFGLSAR	A0A0R4J2E8	T24_Lnc	896.945	2	808.431	1	y8	109.7	3223	0	3
GDADQASNILASFGLSAR	A0A0R4J2E8	T24_CON	896.945	2	737.394	1	y7	#N/A	#N/A	#N/A	#N/A
GDADQASNILASFGLSAR	A0A0R4J2E8	T24_Lnc	896.945	2	737.394	1	y7	109.72	1115	0	4
GDADQASNILASFGLSAR	A0A0R4J2E8	T24_CON	896.945	2	503.294	1	y5	#N/A	#N/A	#N/A	#N/A
GDADQASNILASFGLSAR	A0A0R4J2E8	T24_Lnc	896.945	2	503.294	1	y5	109.76	376	0	7
SQESGYYDR	A0A0R4J2E8	T24_CON	552.733	2	216.098	1	b2	#N/A	#N/A	#N/A	#N/A
SQESGYYDR	A0A0R4J2E8	T24_Lnc	552.733	2	216.098	1	b2	#N/A	#N/A	#N/A	#N/A
SQESGYYDR	A0A0R4J2E8	T24_CON	552.733	2	889.369	1	y7	#N/A	#N/A	#N/A	#N/A
SQESGYYDR	A0A0R4J2E8	T24_Lnc	552.733	2	889.369	1	y7	#N/A	#N/A	#N/A	#N/A
SQESGYYDR	A0A0R4J2E8	T24_CON	552.733	2	760.326	1	y6	#N/A	#N/A	#N/A	#N/A
SQESGYYDR	A0A0R4J2E8	T24_Lnc	552.733	2	760.326	1	y6	#N/A	#N/A	#N/A	#N/A
SQESGYYDR	A0A0R4J2E8	T24_CON	552.733	2	673.294	1	y5	#N/A	#N/A	#N/A	#N/A
SQESGYYDR	A0A0R4J2E8	T24_Lnc	552.733	2	673.294	1	y5	#N/A	#N/A	#N/A	#N/A
SQESGYYDR	A0A0R4J2E8	T24_CON	552.733	2	616.273	1	y4	#N/A	#N/A	#N/A	#N/A
SQESGYYDR	A0A0R4J2E8	T24_Lnc	552.733	2	616.273	1	y4	#N/A	#N/A	#N/A	#N/A
SQESGYYDR	A0A0R4J2E8	T24_CON	552.733	2	453.209	1	y3	#N/A	#N/A	#N/A	#N/A
SQESGYYDR	A0A0R4J2E8	T24_Lnc	552.733	2	453.209	1	y3	#N/A	#N/A	#N/A	#N/A
SQESGYYDR	A0A0R4J2E8	T24_CON	552.733	2	290.146	1	y2	#N/A	#N/A	#N/A	#N/A
SQESGYYDR	A0A0R4J2E8	T24_Lnc	552.733	2	290.146	1	y2	#N/A	#N/A	#N/A	#N/A
SQESGYYDR	A0A0R4J2E8	T24_CON	552.733	2	175.119	1	y1	#N/A	#N/A	#N/A	#N/A
SQESGYYDR	A0A0R4J2E8	T24_Lnc	552.733	2	175.119	1	y1	#N/A	#N/A	#N/A	#N/A
TGAAPIIDVVR	E9PJD9	T24_CON	556.327	2	159.076	1	b2	64.1	1561652	62944	1
TGAAPIIDVVR	E9PJD9	T24_Lnc	556.327	2	159.076	1	b2	65.35	1516505	62391	1
TGAAPIIDVVR	E9PJD9	T24_CON	556.327	2	230.114	1	b3	63.63	0	0	0
TGAAPIIDVVR	E9PJD9	T24_Lnc	556.327	2	230.114	1	b3	65.6	134697	0	2
TGAAPIIDVVR	E9PJD9	T24_CON	556.327	2	301.151	1	b4	63.63	0	0	0
TGAAPIIDVVR	E9PJD9	T24_Lnc	556.327	2	301.151	1	b4	65.72	2056	0	6
TGAAPIIDVVR	E9PJD9	T24_CON	556.327	2	882.541	1	y8	63.63	0	0	0
TGAAPIIDVVR	E9PJD9	T24_Lnc	556.327	2	882.541	1	y8	64.96	0	0	0
TGAAPIIDVVR	E9PJD9	T24_CON	556.327	2	811.504	1	y7	63.63	0	0	0
TGAAPIIDVVR	E9PJD9	T24_Lnc	556.327	2	811.504	1	y7	65.72	117444	0	3
TGAAPIIDVVR	E9PJD9	T24_CON	556.327	2	601.367	1	y5	63.63	0	0	0
TGAAPIIDVVR	E9PJD9	T24_Lnc	556.327	2	601.367	1	y5	65.68	11377	0	4
TGAAPIIDVVR	E9PJD9	T24_CON	556.327	2	373.256	1	y3	63.63	0	0	0
TGAAPIIDVVR	E9PJD9	T24_Lnc	556.327	2	373.256	1	y3	65.68	1094	0	7
TGAAPIIDVVR	E9PJD9	T24_CON	556.327	2	175.119	1	y1	64.14	4758	0	2
TGAAPIIDVVR	E9PJD9	T24_Lnc	556.327	2	175.119	1	y1	65.58	3725	0	5
LWTLVSEQTR	E9PJD9	T24_CON	616.835	2	300.171	1	b2	#N/A	#N/A	#N/A	#N/A
LWTLVSEQTR	E9PJD9	T24_Lnc	616.835	2	300.171	1	b2	#N/A	#N/A	#N/A	#N/A
LWTLVSEQTR	E9PJD9	T24_CON	616.835	2	401.218	1	b3	#N/A	#N/A	#N/A	#N/A
LWTLVSEQTR	E9PJD9	T24_Lnc	616.835	2	401.218	1	b3	#N/A	#N/A	#N/A	#N/A
LWTLVSEQTR	E9PJD9	T24_CON	616.835	2	933.5	1	y8	#N/A	#N/A	#N/A	#N/A
LWTLVSEQTR	E9PJD9	T24_Lnc	616.835	2	933.5	1	y8	#N/A	#N/A	#N/A	#N/A
LWTLVSEQTR	E9PJD9	T24_CON	616.835	2	832.452	1	y7	#N/A	#N/A	#N/A	#N/A
LWTLVSEQTR	E9PJD9	T24_Lnc	616.835	2	832.452	1	y7	#N/A	#N/A	#N/A	#N/A
LWTLVSEQTR	E9PJD9	T24_CON	616.835	2	719.368	1	y6	#N/A	#N/A	#N/A	#N/A
LWTLVSEQTR	E9PJD9	T24_Lnc	616.835	2	719.368	1	y6	#N/A	#N/A	#N/A	#N/A
LWTLVSEQTR	E9PJD9	T24_CON	616.835	2	620.3	1	y5	#N/A	#N/A	#N/A	#N/A
LWTLVSEQTR	E9PJD9	T24_Lnc	616.835	2	620.3	1	y5	#N/A	#N/A	#N/A	#N/A
LWTLVSEQTR	E9PJD9	T24_CON	616.835	2	175.119	1	y1	#N/A	#N/A	#N/A	#N/A
LWTLVSEQTR	E9PJD9	T24_Lnc	616.835	2	175.119	1	y1	#N/A	#N/A	#N/A	#N/A
LWTLVSEQTR	E9PJD9	T24_CON	616.835	2	272.176	1	a2	#N/A	#N/A	#N/A	#N/A
LWTLVSEQTR	E9PJD9	T24_Lnc	616.835	2	272.176	1	a2	#N/A	#N/A	#N/A	#N/A
FAEFQYLQPGPPR	B3KTJ9	T24_CON	775.394	2	219.113	1	b2	80.55	0	0	0
FAEFQYLQPGPPR	B3KTJ9	T24_Lnc	775.394	2	219.113	1	b2	84.34	8749	0	2
FAEFQYLQPGPPR	B3KTJ9	T24_CON	775.394	2	348.155	1	b3	80.55	0	0	0
FAEFQYLQPGPPR	B3KTJ9	T24_Lnc	775.394	2	348.155	1	b3	84.35	4470	0	4
FAEFQYLQPGPPR	B3KTJ9	T24_CON	775.394	2	1055.56	1	y9	80.55	0	0	0
FAEFQYLQPGPPR	B3KTJ9	T24_Lnc	775.394	2	1055.56	1	y9	84.34	501	0	6
FAEFQYLQPGPPR	B3KTJ9	T24_CON	775.394	2	927.505	1	y8	80.55	0	0	0
FAEFQYLQPGPPR	B3KTJ9	T24_Lnc	775.394	2	927.505	1	y8	84.27	3745	0	5
FAEFQYLQPGPPR	B3KTJ9	T24_CON	775.394	2	764.441	1	y7	80.55	0	0	0
FAEFQYLQPGPPR	B3KTJ9	T24_Lnc	775.394	2	764.441	1	y7	84.4	463	0	7
FAEFQYLQPGPPR	B3KTJ9	T24_CON	775.394	2	651.357	1	y6	80.55	0	0	0
FAEFQYLQPGPPR	B3KTJ9	T24_Lnc	775.394	2	651.357	1	y6	84.3	405	0	8
FAEFQYLQPGPPR	B3KTJ9	T24_CON	775.394	2	523.299	1	y5	80.55	0	0	0
FAEFQYLQPGPPR	B3KTJ9	T24_Lnc	775.394	2	523.299	1	y5	84.32	32686	0	1
FAEFQYLQPGPPR	B3KTJ9	T24_CON	775.394	2	191.118	1	a2	80.55	0	0	0
FAEFQYLQPGPPR	B3KTJ9	T24_Lnc	775.394	2	191.118	1	a2	84.29	4754	0	3
PLSSGGEEEEKPR	B3KTJ9	T24_CON	472.232	3	1204.54	1	y11	#N/A	#N/A	#N/A	#N/A
PLSSGGEEEEKPR	B3KTJ9	T24_Lnc	472.232	3	1204.54	1	y11	#N/A	#N/A	#N/A	#N/A
PLSSGGEEEEKPR	B3KTJ9	T24_CON	472.232	3	1117.51	1	y10	#N/A	#N/A	#N/A	#N/A
PLSSGGEEEEKPR	B3KTJ9	T24_Lnc	472.232	3	1117.51	1	y10	#N/A	#N/A	#N/A	#N/A
PLSSGGEEEEKPR	B3KTJ9	T24_CON	472.232	3	787.394	1	y6	#N/A	#N/A	#N/A	#N/A
PLSSGGEEEEKPR	B3KTJ9	T24_Lnc	472.232	3	787.394	1	y6	#N/A	#N/A	#N/A	#N/A
PLSSGGEEEEKPR	B3KTJ9	T24_CON	472.232	3	658.352	1	y5	#N/A	#N/A	#N/A	#N/A
PLSSGGEEEEKPR	B3KTJ9	T24_Lnc	472.232	3	658.352	1	y5	#N/A	#N/A	#N/A	#N/A
PLSSGGEEEEKPR	B3KTJ9	T24_CON	472.232	3	529.309	1	y4	#N/A	#N/A	#N/A	#N/A
PLSSGGEEEEKPR	B3KTJ9	T24_Lnc	472.232	3	529.309	1	y4	#N/A	#N/A	#N/A	#N/A
PLSSGGEEEEKPR	B3KTJ9	T24_CON	472.232	3	272.172	1	y2	#N/A	#N/A	#N/A	#N/A
PLSSGGEEEEKPR	B3KTJ9	T24_Lnc	472.232	3	272.172	1	y2	#N/A	#N/A	#N/A	#N/A
PLSSGGEEEEKPR	B3KTJ9	T24_CON	472.232	3	175.119	1	y1	#N/A	#N/A	#N/A	#N/A
PLSSGGEEEEKPR	B3KTJ9	T24_Lnc	472.232	3	175.119	1	y1	#N/A	#N/A	#N/A	#N/A
PLSSGGEEEEKPR	B3KTJ9	T24_CON	472.232	3	183.149	1	a2	#N/A	#N/A	#N/A	#N/A
PLSSGGEEEEKPR	B3KTJ9	T24_Lnc	472.232	3	183.149	1	a2	#N/A	#N/A	#N/A	#N/A
LQAALDDEEAGGR	Q00839	T24_CON	672.823	2	242.15	1	b2	#N/A	#N/A	#N/A	#N/A
LQAALDDEEAGGR	Q00839	T24_Lnc	672.823	2	242.15	1	b2	#N/A	#N/A	#N/A	#N/A
LQAALDDEEAGGR	Q00839	T24_CON	672.823	2	313.187	1	b3	#N/A	#N/A	#N/A	#N/A
LQAALDDEEAGGR	Q00839	T24_Lnc	672.823	2	313.187	1	b3	#N/A	#N/A	#N/A	#N/A
LQAALDDEEAGGR	Q00839	T24_CON	672.823	2	1103.5	1	y11	#N/A	#N/A	#N/A	#N/A
LQAALDDEEAGGR	Q00839	T24_Lnc	672.823	2	1103.5	1	y11	#N/A	#N/A	#N/A	#N/A
LQAALDDEEAGGR	Q00839	T24_CON	672.823	2	1032.46	1	y10	#N/A	#N/A	#N/A	#N/A
LQAALDDEEAGGR	Q00839	T24_Lnc	672.823	2	1032.46	1	y10	#N/A	#N/A	#N/A	#N/A
LQAALDDEEAGGR	Q00839	T24_CON	672.823	2	961.422	1	y9	#N/A	#N/A	#N/A	#N/A
LQAALDDEEAGGR	Q00839	T24_Lnc	672.823	2	961.422	1	y9	#N/A	#N/A	#N/A	#N/A
LQAALDDEEAGGR	Q00839	T24_CON	672.823	2	848.338	1	y8	#N/A	#N/A	#N/A	#N/A
LQAALDDEEAGGR	Q00839	T24_Lnc	672.823	2	848.338	1	y8	#N/A	#N/A	#N/A	#N/A
LQAALDDEEAGGR	Q00839	T24_CON	672.823	2	733.311	1	y7	#N/A	#N/A	#N/A	#N/A
LQAALDDEEAGGR	Q00839	T24_Lnc	672.823	2	733.311	1	y7	#N/A	#N/A	#N/A	#N/A
LQAALDDEEAGGR	Q00839	T24_CON	672.823	2	618.284	1	y6	#N/A	#N/A	#N/A	#N/A
LQAALDDEEAGGR	Q00839	T24_Lnc	672.823	2	618.284	1	y6	#N/A	#N/A	#N/A	#N/A
NFILDQTNVSAAAQR	Q00839	T24_CON	824.426	2	262.119	1	b2	71.93	4891	0	1
NFILDQTNVSAAAQR	Q00839	T24_Lnc	824.426	2	262.119	1	b2	71.17	7758	0	1
NFILDQTNVSAAAQR	Q00839	T24_CON	824.426	2	375.203	1	b3	71.96	1352	0	3
NFILDQTNVSAAAQR	Q00839	T24_Lnc	824.426	2	375.203	1	b3	71.27	4774	0	3
NFILDQTNVSAAAQR	Q00839	T24_CON	824.426	2	603.314	1	b5	71.74	0	0	0
NFILDQTNVSAAAQR	Q00839	T24_Lnc	824.426	2	603.314	1	b5	71.03	0	0	0
NFILDQTNVSAAAQR	Q00839	T24_CON	824.426	2	1045.53	1	b9	71.74	0	0	0
NFILDQTNVSAAAQR	Q00839	T24_Lnc	824.426	2	1045.53	1	b9	71.13	1168	0	4
NFILDQTNVSAAAQR	Q00839	T24_CON	824.426	2	1274.64	1	b12	71.74	0	0	0
NFILDQTNVSAAAQR	Q00839	T24_Lnc	824.426	2	1274.64	1	b12	71.03	0	0	0
NFILDQTNVSAAAQR	Q00839	T24_CON	824.426	2	1160.57	1	y11	71.74	0	0	0
NFILDQTNVSAAAQR	Q00839	T24_Lnc	824.426	2	1160.57	1	y11	71.03	0	0	0
NFILDQTNVSAAAQR	Q00839	T24_CON	824.426	2	603.321	1	y6	71.74	0	0	0
NFILDQTNVSAAAQR	Q00839	T24_Lnc	824.426	2	603.321	1	y6	71.03	0	0	0
NFILDQTNVSAAAQR	Q00839	T24_CON	824.426	2	234.124	1	a2	71.85	3159	0	2
NFILDQTNVSAAAQR	Q00839	T24_Lnc	824.426	2	234.124	1	a2	71.13	7143	0	2
SKPGAAMVEMADGYAVDR	Q6NTA2	T24_CON	623.294	3	643.323	1	b7	#N/A	#N/A	#N/A	#N/A
SKPGAAMVEMADGYAVDR	Q6NTA2	T24_Lnc	623.294	3	643.323	1	b7	#N/A	#N/A	#N/A	#N/A
SKPGAAMVEMADGYAVDR	Q6NTA2	T24_CON	623.294	3	871.434	1	b9	#N/A	#N/A	#N/A	#N/A
SKPGAAMVEMADGYAVDR	Q6NTA2	T24_Lnc	623.294	3	871.434	1	b9	#N/A	#N/A	#N/A	#N/A
SKPGAAMVEMADGYAVDR	Q6NTA2	T24_CON	623.294	3	866.4	1	y8	#N/A	#N/A	#N/A	#N/A
SKPGAAMVEMADGYAVDR	Q6NTA2	T24_Lnc	623.294	3	866.4	1	y8	#N/A	#N/A	#N/A	#N/A
SKPGAAMVEMADGYAVDR	Q6NTA2	T24_CON	623.294	3	795.363	1	y7	#N/A	#N/A	#N/A	#N/A
SKPGAAMVEMADGYAVDR	Q6NTA2	T24_Lnc	623.294	3	795.363	1	y7	#N/A	#N/A	#N/A	#N/A
SKPGAAMVEMADGYAVDR	Q6NTA2	T24_CON	623.294	3	680.336	1	y6	#N/A	#N/A	#N/A	#N/A
SKPGAAMVEMADGYAVDR	Q6NTA2	T24_Lnc	623.294	3	680.336	1	y6	#N/A	#N/A	#N/A	#N/A
SKPGAAMVEMADGYAVDR	Q6NTA2	T24_CON	623.294	3	460.251	1	y4	#N/A	#N/A	#N/A	#N/A
SKPGAAMVEMADGYAVDR	Q6NTA2	T24_Lnc	623.294	3	460.251	1	y4	#N/A	#N/A	#N/A	#N/A
SKPGAAMVEMADGYAVDR	Q6NTA2	T24_CON	623.294	3	389.214	1	y3	#N/A	#N/A	#N/A	#N/A
SKPGAAMVEMADGYAVDR	Q6NTA2	T24_Lnc	623.294	3	389.214	1	y3	#N/A	#N/A	#N/A	#N/A
SKPGAAMVEMADGYAVDR	Q6NTA2	T24_CON	623.294	3	175.119	1	y1	#N/A	#N/A	#N/A	#N/A
SKPGAAMVEMADGYAVDR	Q6NTA2	T24_Lnc	623.294	3	175.119	1	y1	#N/A	#N/A	#N/A	#N/A
TPASPVVHIR	Q6NTA2	T24_CON	538.814	2	199.108	1	b2	26.42	0	0	0
TPASPVVHIR	Q6NTA2	T24_Lnc	538.814	2	199.108	1	b2	#N/A	#N/A	#N/A	#N/A
TPASPVVHIR	Q6NTA2	T24_CON	538.814	2	270.145	1	b3	26.46	2476	0	1
TPASPVVHIR	Q6NTA2	T24_Lnc	538.814	2	270.145	1	b3	26.79	282342	0	1
TPASPVVHIR	Q6NTA2	T24_CON	538.814	2	975.573	1	y9	26.42	0	0	0
TPASPVVHIR	Q6NTA2	T24_Lnc	538.814	2	975.573	1	y9	#N/A	#N/A	#N/A	#N/A
TPASPVVHIR	Q6NTA2	T24_CON	538.814	2	878.521	1	y8	26.42	0	0	0
TPASPVVHIR	Q6NTA2	T24_Lnc	538.814	2	878.521	1	y8	#N/A	#N/A	#N/A	#N/A
TPASPVVHIR	Q6NTA2	T24_CON	538.814	2	807.484	1	y7	26.42	0	0	0
TPASPVVHIR	Q6NTA2	T24_Lnc	538.814	2	807.484	1	y7	#N/A	#N/A	#N/A	#N/A
TPASPVVHIR	Q6NTA2	T24_CON	538.814	2	720.452	1	y6	26.42	0	0	0
TPASPVVHIR	Q6NTA2	T24_Lnc	538.814	2	720.452	1	y6	#N/A	#N/A	#N/A	#N/A
TPASPVVHIR	Q6NTA2	T24_CON	538.814	2	175.119	1	y1	26.42	0	0	0
TPASPVVHIR	Q6NTA2	T24_Lnc	538.814	2	175.119	1	y1	26.79	64476	0	2
TPASPVVHIR	Q6NTA2	T24_CON	538.814	2	171.113	1	a2	26.42	0	0	0
TPASPVVHIR	Q6NTA2	T24_Lnc	538.814	2	171.113	1	a2	#N/A	#N/A	#N/A	#N/A
IDEPLEGSEDR	B4DUQ1	T24_CON	630.291	2	229.118	1	b2	33.35	2839	0	5
IDEPLEGSEDR	B4DUQ1	T24_Lnc	630.291	2	229.118	1	b2	32.85	82603	0	1
IDEPLEGSEDR	B4DUQ1	T24_CON	630.291	2	1146.49	1	y10	33.15	0	0	0
IDEPLEGSEDR	B4DUQ1	T24_Lnc	630.291	2	1146.49	1	y10	#N/A	#N/A	#N/A	#N/A
IDEPLEGSEDR	B4DUQ1	T24_CON	630.291	2	902.421	1	y8	33.55	5954	0	3
IDEPLEGSEDR	B4DUQ1	T24_Lnc	630.291	2	902.421	1	y8	32.93	67270	0	2
IDEPLEGSEDR	B4DUQ1	T24_CON	630.291	2	805.369	1	y7	33.39	10659	0	2
IDEPLEGSEDR	B4DUQ1	T24_Lnc	630.291	2	805.369	1	y7	33.05	24610	0	6
IDEPLEGSEDR	B4DUQ1	T24_CON	630.291	2	692.285	1	y6	33.15	0	0	0
IDEPLEGSEDR	B4DUQ1	T24_Lnc	630.291	2	692.285	1	y6	33.01	32266	0	4
IDEPLEGSEDR	B4DUQ1	T24_CON	630.291	2	563.242	1	y5	33.51	3356	0	4
IDEPLEGSEDR	B4DUQ1	T24_Lnc	630.291	2	563.242	1	y5	32.97	42599	0	3
IDEPLEGSEDR	B4DUQ1	T24_CON	630.291	2	175.119	1	y1	33.27	11597	0	1
IDEPLEGSEDR	B4DUQ1	T24_Lnc	630.291	2	175.119	1	y1	32.81	9252	0	7
IDEPLEGSEDR	B4DUQ1	T24_CON	630.291	2	201.123	1	a2	33.19	1980	0	6
IDEPLEGSEDR	B4DUQ1	T24_Lnc	630.291	2	201.123	1	a2	32.93	25451	0	5
VVLIGGKPDR	B4DUQ1	T24_CON	527.324	2	199.144	1	b2	#N/A	#N/A	#N/A	#N/A
VVLIGGKPDR	B4DUQ1	T24_Lnc	527.324	2	199.144	1	b2	#N/A	#N/A	#N/A	#N/A
VVLIGGKPDR	B4DUQ1	T24_CON	527.324	2	312.228	1	b3	#N/A	#N/A	#N/A	#N/A
VVLIGGKPDR	B4DUQ1	T24_Lnc	527.324	2	312.228	1	b3	#N/A	#N/A	#N/A	#N/A
VVLIGGKPDR	B4DUQ1	T24_CON	527.324	2	855.505	1	y8	#N/A	#N/A	#N/A	#N/A
VVLIGGKPDR	B4DUQ1	T24_Lnc	527.324	2	855.505	1	y8	#N/A	#N/A	#N/A	#N/A
VVLIGGKPDR	B4DUQ1	T24_CON	527.324	2	742.421	1	y7	#N/A	#N/A	#N/A	#N/A
VVLIGGKPDR	B4DUQ1	T24_Lnc	527.324	2	742.421	1	y7	#N/A	#N/A	#N/A	#N/A
VVLIGGKPDR	B4DUQ1	T24_CON	527.324	2	629.337	1	y6	#N/A	#N/A	#N/A	#N/A
VVLIGGKPDR	B4DUQ1	T24_Lnc	527.324	2	629.337	1	y6	#N/A	#N/A	#N/A	#N/A
VVLIGGKPDR	B4DUQ1	T24_CON	527.324	2	572.315	1	y5	#N/A	#N/A	#N/A	#N/A
VVLIGGKPDR	B4DUQ1	T24_Lnc	527.324	2	572.315	1	y5	#N/A	#N/A	#N/A	#N/A
VVLIGGKPDR	B4DUQ1	T24_CON	527.324	2	175.119	1	y1	#N/A	#N/A	#N/A	#N/A
VVLIGGKPDR	B4DUQ1	T24_Lnc	527.324	2	175.119	1	y1	#N/A	#N/A	#N/A	#N/A
VVLIGGKPDR	B4DUQ1	T24_CON	527.324	2	171.149	1	a2	#N/A	#N/A	#N/A	#N/A
VVLIGGKPDR	B4DUQ1	T24_Lnc	527.324	2	171.149	1	a2	#N/A	#N/A	#N/A	#N/A
STGEAFVQFASK	Q53F48	T24_CON	636.317	2	189.087	1	b2	#N/A	#N/A	#N/A	#N/A
STGEAFVQFASK	Q53F48	T24_Lnc	636.317	2	189.087	1	b2	#N/A	#N/A	#N/A	#N/A
STGEAFVQFASK	Q53F48	T24_CON	636.317	2	1083.55	1	y10	#N/A	#N/A	#N/A	#N/A
STGEAFVQFASK	Q53F48	T24_Lnc	636.317	2	1083.55	1	y10	#N/A	#N/A	#N/A	#N/A
STGEAFVQFASK	Q53F48	T24_CON	636.317	2	897.483	1	y8	#N/A	#N/A	#N/A	#N/A
STGEAFVQFASK	Q53F48	T24_Lnc	636.317	2	897.483	1	y8	#N/A	#N/A	#N/A	#N/A
STGEAFVQFASK	Q53F48	T24_CON	636.317	2	826.446	1	y7	#N/A	#N/A	#N/A	#N/A
STGEAFVQFASK	Q53F48	T24_Lnc	636.317	2	826.446	1	y7	#N/A	#N/A	#N/A	#N/A
STGEAFVQFASK	Q53F48	T24_CON	636.317	2	679.377	1	y6	#N/A	#N/A	#N/A	#N/A
STGEAFVQFASK	Q53F48	T24_Lnc	636.317	2	679.377	1	y6	#N/A	#N/A	#N/A	#N/A
STGEAFVQFASK	Q53F48	T24_CON	636.317	2	452.25	1	y4	#N/A	#N/A	#N/A	#N/A
STGEAFVQFASK	Q53F48	T24_Lnc	636.317	2	452.25	1	y4	#N/A	#N/A	#N/A	#N/A
STGEAFVQFASK	Q53F48	T24_CON	636.317	2	234.145	1	y2	#N/A	#N/A	#N/A	#N/A
STGEAFVQFASK	Q53F48	T24_Lnc	636.317	2	234.145	1	y2	#N/A	#N/A	#N/A	#N/A
STGEAFVQFASK	Q53F48	T24_CON	636.317	2	161.092	1	a2	#N/A	#N/A	#N/A	#N/A
STGEAFVQFASK	Q53F48	T24_Lnc	636.317	2	161.092	1	a2	#N/A	#N/A	#N/A	#N/A
EIAENALGK	Q53F48	T24_CON	472.756	2	702.378	1	y7	#N/A	#N/A	#N/A	#N/A
EIAENALGK	Q53F48	T24_Lnc	472.756	2	702.378	1	y7	#N/A	#N/A	#N/A	#N/A
EIAENALGK	Q53F48	T24_CON	472.756	2	631.341	1	y6	#N/A	#N/A	#N/A	#N/A
EIAENALGK	Q53F48	T24_Lnc	472.756	2	631.341	1	y6	#N/A	#N/A	#N/A	#N/A
EIAENALGK	Q53F48	T24_CON	472.756	2	502.298	1	y5	#N/A	#N/A	#N/A	#N/A
EIAENALGK	Q53F48	T24_Lnc	472.756	2	502.298	1	y5	#N/A	#N/A	#N/A	#N/A
EIAENALGK	Q53F48	T24_CON	472.756	2	388.255	1	y4	#N/A	#N/A	#N/A	#N/A
EIAENALGK	Q53F48	T24_Lnc	472.756	2	388.255	1	y4	#N/A	#N/A	#N/A	#N/A
EIAENALGK	Q53F48	T24_CON	472.756	2	317.218	1	y3	#N/A	#N/A	#N/A	#N/A
EIAENALGK	Q53F48	T24_Lnc	472.756	2	317.218	1	y3	#N/A	#N/A	#N/A	#N/A
EIAENALGK	Q53F48	T24_CON	472.756	2	204.134	1	y2	25.15	26001	0	2
EIAENALGK	Q53F48	T24_Lnc	472.756	2	204.134	1	y2	25.52	2318	0	2
EIAENALGK	Q53F48	T24_CON	472.756	2	147.113	1	y1	25.12	33491	0	1
EIAENALGK	Q53F48	T24_Lnc	472.756	2	147.113	1	y1	#N/A	#N/A	#N/A	#N/A
EIAENALGK	Q53F48	T24_CON	472.756	2	215.139	1	a2	#N/A	#N/A	#N/A	#N/A
EIAENALGK	Q53F48	T24_Lnc	472.756	2	215.139	1	a2	25.52	12131	0	1
PSGEAFVELESEDEVK	G8JLB6	T24_CON	882.912	2	185.092	1	b2	#N/A	#N/A	#N/A	#N/A
PSGEAFVELESEDEVK	G8JLB6	T24_Lnc	882.912	2	185.092	1	b2	#N/A	#N/A	#N/A	#N/A
PSGEAFVELESEDEVK	G8JLB6	T24_CON	882.912	2	371.156	1	b4	#N/A	#N/A	#N/A	#N/A
PSGEAFVELESEDEVK	G8JLB6	T24_Lnc	882.912	2	371.156	1	b4	#N/A	#N/A	#N/A	#N/A
PSGEAFVELESEDEVK	G8JLB6	T24_CON	882.912	2	442.193	1	b5	#N/A	#N/A	#N/A	#N/A
PSGEAFVELESEDEVK	G8JLB6	T24_Lnc	882.912	2	442.193	1	b5	#N/A	#N/A	#N/A	#N/A
PSGEAFVELESEDEVK	G8JLB6	T24_CON	882.912	2	1323.63	1	y11	#N/A	#N/A	#N/A	#N/A
PSGEAFVELESEDEVK	G8JLB6	T24_Lnc	882.912	2	1323.63	1	y11	#N/A	#N/A	#N/A	#N/A
PSGEAFVELESEDEVK	G8JLB6	T24_CON	882.912	2	1077.49	1	y9	#N/A	#N/A	#N/A	#N/A
PSGEAFVELESEDEVK	G8JLB6	T24_Lnc	882.912	2	1077.49	1	y9	#N/A	#N/A	#N/A	#N/A
PSGEAFVELESEDEVK	G8JLB6	T24_CON	882.912	2	706.325	1	y6	#N/A	#N/A	#N/A	#N/A
PSGEAFVELESEDEVK	G8JLB6	T24_Lnc	882.912	2	706.325	1	y6	#N/A	#N/A	#N/A	#N/A
PSGEAFVELESEDEVK	G8JLB6	T24_CON	882.912	2	246.181	1	y2	#N/A	#N/A	#N/A	#N/A
PSGEAFVELESEDEVK	G8JLB6	T24_Lnc	882.912	2	246.181	1	y2	#N/A	#N/A	#N/A	#N/A
PSGEAFVELESEDEVK	G8JLB6	T24_CON	882.912	2	157.097	1	a2	#N/A	#N/A	#N/A	#N/A
PSGEAFVELESEDEVK	G8JLB6	T24_Lnc	882.912	2	157.097	1	a2	#N/A	#N/A	#N/A	#N/A
IQNGAQGIR	G8JLB6	T24_CON	478.767	2	242.15	1	b2	#N/A	#N/A	#N/A	#N/A
IQNGAQGIR	G8JLB6	T24_Lnc	478.767	2	242.15	1	b2	#N/A	#N/A	#N/A	#N/A
IQNGAQGIR	G8JLB6	T24_CON	478.767	2	843.443	1	y8	#N/A	#N/A	#N/A	#N/A
IQNGAQGIR	G8JLB6	T24_Lnc	478.767	2	843.443	1	y8	#N/A	#N/A	#N/A	#N/A
IQNGAQGIR	G8JLB6	T24_CON	478.767	2	715.385	1	y7	#N/A	#N/A	#N/A	#N/A
IQNGAQGIR	G8JLB6	T24_Lnc	478.767	2	715.385	1	y7	#N/A	#N/A	#N/A	#N/A
IQNGAQGIR	G8JLB6	T24_CON	478.767	2	601.342	1	y6	#N/A	#N/A	#N/A	#N/A
IQNGAQGIR	G8JLB6	T24_Lnc	478.767	2	601.342	1	y6	#N/A	#N/A	#N/A	#N/A
IQNGAQGIR	G8JLB6	T24_CON	478.767	2	473.283	1	y4	#N/A	#N/A	#N/A	#N/A
IQNGAQGIR	G8JLB6	T24_Lnc	478.767	2	473.283	1	y4	#N/A	#N/A	#N/A	#N/A
IQNGAQGIR	G8JLB6	T24_CON	478.767	2	345.224	1	y3	#N/A	#N/A	#N/A	#N/A
IQNGAQGIR	G8JLB6	T24_Lnc	478.767	2	345.224	1	y3	#N/A	#N/A	#N/A	#N/A
IQNGAQGIR	G8JLB6	T24_CON	478.767	2	175.119	1	y1	#N/A	#N/A	#N/A	#N/A
IQNGAQGIR	G8JLB6	T24_Lnc	478.767	2	175.119	1	y1	#N/A	#N/A	#N/A	#N/A
GDDQLELIK	B2R5W2	T24_CON	515.774	2	173.056	1	b2	#N/A	#N/A	#N/A	#N/A
GDDQLELIK	B2R5W2	T24_Lnc	515.774	2	173.056	1	b2	#N/A	#N/A	#N/A	#N/A
GDDQLELIK	B2R5W2	T24_CON	515.774	2	858.493	1	y7	#N/A	#N/A	#N/A	#N/A
GDDQLELIK	B2R5W2	T24_Lnc	515.774	2	858.493	1	y7	#N/A	#N/A	#N/A	#N/A
GDDQLELIK	B2R5W2	T24_CON	515.774	2	615.408	1	y5	#N/A	#N/A	#N/A	#N/A
GDDQLELIK	B2R5W2	T24_Lnc	515.774	2	615.408	1	y5	#N/A	#N/A	#N/A	#N/A
GDDQLELIK	B2R5W2	T24_CON	515.774	2	502.324	1	y4	#N/A	#N/A	#N/A	#N/A
GDDQLELIK	B2R5W2	T24_Lnc	515.774	2	502.324	1	y4	#N/A	#N/A	#N/A	#N/A
GDDQLELIK	B2R5W2	T24_CON	515.774	2	260.197	1	y2	#N/A	#N/A	#N/A	#N/A
GDDQLELIK	B2R5W2	T24_Lnc	515.774	2	260.197	1	y2	#N/A	#N/A	#N/A	#N/A
GDDQLELIK	B2R5W2	T24_CON	515.774	2	147.113	1	y1	#N/A	#N/A	#N/A	#N/A
GDDQLELIK	B2R5W2	T24_Lnc	515.774	2	147.113	1	y1	#N/A	#N/A	#N/A	#N/A
GDDQLELIK	B2R5W2	T24_CON	515.774	2	145.061	1	a2	#N/A	#N/A	#N/A	#N/A
GDDQLELIK	B2R5W2	T24_Lnc	515.774	2	145.061	1	a2	#N/A	#N/A	#N/A	#N/A
GDDQLELIK	B2R5W2	T24_CON	515.774	2	130.547	2	a3	#N/A	#N/A	#N/A	#N/A
GDDQLELIK	B2R5W2	T24_Lnc	515.774	2	130.547	2	a3	#N/A	#N/A	#N/A	#N/A
GDDQLELIKDDEK	B2R5W2	T24_CON	506.583	3	173.056	1	b2	#N/A	#N/A	#N/A	#N/A
GDDQLELIKDDEK	B2R5W2	T24_Lnc	506.583	3	173.056	1	b2	#N/A	#N/A	#N/A	#N/A
GDDQLELIKDDEK	B2R5W2	T24_CON	506.583	3	860.472	1	y7	#N/A	#N/A	#N/A	#N/A
GDDQLELIKDDEK	B2R5W2	T24_Lnc	506.583	3	860.472	1	y7	#N/A	#N/A	#N/A	#N/A
GDDQLELIKDDEK	B2R5W2	T24_CON	506.583	3	747.388	1	y6	#N/A	#N/A	#N/A	#N/A
GDDQLELIKDDEK	B2R5W2	T24_Lnc	506.583	3	747.388	1	y6	#N/A	#N/A	#N/A	#N/A
GDDQLELIKDDEK	B2R5W2	T24_CON	506.583	3	634.304	1	y5	#N/A	#N/A	#N/A	#N/A
GDDQLELIKDDEK	B2R5W2	T24_Lnc	506.583	3	634.304	1	y5	#N/A	#N/A	#N/A	#N/A
GDDQLELIKDDEK	B2R5W2	T24_CON	506.583	3	276.155	1	y2	#N/A	#N/A	#N/A	#N/A
GDDQLELIKDDEK	B2R5W2	T24_Lnc	506.583	3	276.155	1	y2	#N/A	#N/A	#N/A	#N/A
GDDQLELIKDDEK	B2R5W2	T24_CON	506.583	3	147.113	1	y1	#N/A	#N/A	#N/A	#N/A
GDDQLELIKDDEK	B2R5W2	T24_Lnc	506.583	3	147.113	1	y1	#N/A	#N/A	#N/A	#N/A
GDDQLELIKDDEK	B2R5W2	T24_CON	506.583	3	145.061	1	a2	#N/A	#N/A	#N/A	#N/A
GDDQLELIKDDEK	B2R5W2	T24_Lnc	506.583	3	145.061	1	a2	#N/A	#N/A	#N/A	#N/A
GDDQLELIKDDEK	B2R5W2	T24_CON	506.583	3	130.547	2	a3	#N/A	#N/A	#N/A	#N/A
GDDQLELIKDDEK	B2R5W2	T24_Lnc	506.583	3	130.547	2	a3	#N/A	#N/A	#N/A	#N/A
GEEGHDPKEPEQLR	P51991	T24_CON	540.925	3	187.071	1	b2	#N/A	#N/A	#N/A	#N/A
GEEGHDPKEPEQLR	P51991	T24_Lnc	540.925	3	187.071	1	b2	#N/A	#N/A	#N/A	#N/A
GEEGHDPKEPEQLR	P51991	T24_CON	540.925	3	625.221	1	b6	#N/A	#N/A	#N/A	#N/A
GEEGHDPKEPEQLR	P51991	T24_Lnc	540.925	3	625.221	1	b6	#N/A	#N/A	#N/A	#N/A
GEEGHDPKEPEQLR	P51991	T24_CON	540.925	3	771.4	1	y6	#N/A	#N/A	#N/A	#N/A
GEEGHDPKEPEQLR	P51991	T24_Lnc	540.925	3	771.4	1	y6	#N/A	#N/A	#N/A	#N/A
GEEGHDPKEPEQLR	P51991	T24_CON	540.925	3	642.357	1	y5	#N/A	#N/A	#N/A	#N/A
GEEGHDPKEPEQLR	P51991	T24_Lnc	540.925	3	642.357	1	y5	#N/A	#N/A	#N/A	#N/A
GEEGHDPKEPEQLR	P51991	T24_CON	540.925	3	416.262	1	y3	#N/A	#N/A	#N/A	#N/A
GEEGHDPKEPEQLR	P51991	T24_Lnc	540.925	3	416.262	1	y3	#N/A	#N/A	#N/A	#N/A
GEEGHDPKEPEQLR	P51991	T24_CON	540.925	3	175.119	1	y1	#N/A	#N/A	#N/A	#N/A
GEEGHDPKEPEQLR	P51991	T24_Lnc	540.925	3	175.119	1	y1	#N/A	#N/A	#N/A	#N/A
GEEGHDPKEPEQLR	P51991	T24_CON	540.925	3	498.777	2	y8	#N/A	#N/A	#N/A	#N/A
GEEGHDPKEPEQLR	P51991	T24_Lnc	540.925	3	498.777	2	y8	#N/A	#N/A	#N/A	#N/A
GEEGHDPKEPEQLR	P51991	T24_CON	540.925	3	159.076	1	a2	#N/A	#N/A	#N/A	#N/A
GEEGHDPKEPEQLR	P51991	T24_Lnc	540.925	3	159.076	1	a2	#N/A	#N/A	#N/A	#N/A
EDTEEYNLR	P51991	T24_CON	584.759	2	245.077	1	b2	#N/A	#N/A	#N/A	#N/A
EDTEEYNLR	P51991	T24_Lnc	584.759	2	245.077	1	b2	#N/A	#N/A	#N/A	#N/A
EDTEEYNLR	P51991	T24_CON	584.759	2	924.442	1	y7	#N/A	#N/A	#N/A	#N/A
EDTEEYNLR	P51991	T24_Lnc	584.759	2	924.442	1	y7	#N/A	#N/A	#N/A	#N/A
EDTEEYNLR	P51991	T24_CON	584.759	2	823.394	1	y6	#N/A	#N/A	#N/A	#N/A
EDTEEYNLR	P51991	T24_Lnc	584.759	2	823.394	1	y6	#N/A	#N/A	#N/A	#N/A
EDTEEYNLR	P51991	T24_CON	584.759	2	694.352	1	y5	#N/A	#N/A	#N/A	#N/A
EDTEEYNLR	P51991	T24_Lnc	584.759	2	694.352	1	y5	#N/A	#N/A	#N/A	#N/A
EDTEEYNLR	P51991	T24_CON	584.759	2	565.309	1	y4	#N/A	#N/A	#N/A	#N/A
EDTEEYNLR	P51991	T24_Lnc	584.759	2	565.309	1	y4	#N/A	#N/A	#N/A	#N/A
EDTEEYNLR	P51991	T24_CON	584.759	2	402.246	1	y3	#N/A	#N/A	#N/A	#N/A
EDTEEYNLR	P51991	T24_Lnc	584.759	2	402.246	1	y3	#N/A	#N/A	#N/A	#N/A
EDTEEYNLR	P51991	T24_CON	584.759	2	175.119	1	y1	#N/A	#N/A	#N/A	#N/A
EDTEEYNLR	P51991	T24_Lnc	584.759	2	175.119	1	y1	#N/A	#N/A	#N/A	#N/A
EDTEEYNLR	P51991	T24_CON	584.759	2	217.082	1	a2	#N/A	#N/A	#N/A	#N/A
EDTEEYNLR	P51991	T24_Lnc	584.759	2	217.082	1	a2	#N/A	#N/A	#N/A	#N/A
YHTINGHNAEVR	P22626	T24_CON	705.847	2	301.13	1	b2	#N/A	#N/A	#N/A	#N/A
YHTINGHNAEVR	P22626	T24_Lnc	705.847	2	301.13	1	b2	#N/A	#N/A	#N/A	#N/A
YHTINGHNAEVR	P22626	T24_CON	705.847	2	402.177	1	b3	#N/A	#N/A	#N/A	#N/A
YHTINGHNAEVR	P22626	T24_Lnc	705.847	2	402.177	1	b3	#N/A	#N/A	#N/A	#N/A
YHTINGHNAEVR	P22626	T24_CON	705.847	2	1110.57	1	y10	#N/A	#N/A	#N/A	#N/A
YHTINGHNAEVR	P22626	T24_Lnc	705.847	2	1110.57	1	y10	#N/A	#N/A	#N/A	#N/A
YHTINGHNAEVR	P22626	T24_CON	705.847	2	1009.52	1	y9	#N/A	#N/A	#N/A	#N/A
YHTINGHNAEVR	P22626	T24_Lnc	705.847	2	1009.52	1	y9	#N/A	#N/A	#N/A	#N/A
YHTINGHNAEVR	P22626	T24_CON	705.847	2	896.433	1	y8	#N/A	#N/A	#N/A	#N/A
YHTINGHNAEVR	P22626	T24_Lnc	705.847	2	896.433	1	y8	#N/A	#N/A	#N/A	#N/A
YHTINGHNAEVR	P22626	T24_CON	705.847	2	274.187	1	y2	#N/A	#N/A	#N/A	#N/A
YHTINGHNAEVR	P22626	T24_Lnc	705.847	2	274.187	1	y2	#N/A	#N/A	#N/A	#N/A
YHTINGHNAEVR	P22626	T24_CON	705.847	2	175.119	1	y1	#N/A	#N/A	#N/A	#N/A
YHTINGHNAEVR	P22626	T24_Lnc	705.847	2	175.119	1	y1	#N/A	#N/A	#N/A	#N/A
YHTINGHNAEVR	P22626	T24_CON	705.847	2	273.135	1	a2	#N/A	#N/A	#N/A	#N/A
YHTINGHNAEVR	P22626	T24_Lnc	705.847	2	273.135	1	a2	#N/A	#N/A	#N/A	#N/A
IDTIEIITDR	P22626	T24_CON	594.827	2	229.118	1	b2	78.74	22074	0	3
IDTIEIITDR	P22626	T24_Lnc	594.827	2	229.118	1	b2	77.99	40009	0	2
IDTIEIITDR	P22626	T24_CON	594.827	2	330.166	1	b3	78.5	0	0	0
IDTIEIITDR	P22626	T24_Lnc	594.827	2	330.166	1	b3	78.08	12987	0	5
IDTIEIITDR	P22626	T24_CON	594.827	2	1075.56	1	y9	79.02	1679	0	6
IDTIEIITDR	P22626	T24_Lnc	594.827	2	1075.56	1	y9	77.91	1566	0	8
IDTIEIITDR	P22626	T24_CON	594.827	2	960.536	1	y8	79.02	1305	0	7
IDTIEIITDR	P22626	T24_Lnc	594.827	2	960.536	1	y8	78.08	9009	0	6
IDTIEIITDR	P22626	T24_CON	594.827	2	746.404	1	y6	78.78	31416	0	1
IDTIEIITDR	P22626	T24_Lnc	594.827	2	746.404	1	y6	77.93	111680	0	1
IDTIEIITDR	P22626	T24_CON	594.827	2	617.362	1	y5	78.81	5305	0	4
IDTIEIITDR	P22626	T24_Lnc	594.827	2	617.362	1	y5	78.08	22591	0	4
IDTIEIITDR	P22626	T24_CON	594.827	2	504.278	1	y4	78.78	5232	0	5
IDTIEIITDR	P22626	T24_Lnc	594.827	2	504.278	1	y4	77.99	7093	0	7
IDTIEIITDR	P22626	T24_CON	594.827	2	175.119	1	y1	78.79	29950	0	2
IDTIEIITDR	P22626	T24_Lnc	594.827	2	175.119	1	y1	78.08	24899	0	3
YHTVNGHNCEVR	F8W6I7	T24_CON	495.893	3	301.13	1	b2	#N/A	#N/A	#N/A	#N/A
YHTVNGHNCEVR	F8W6I7	T24_Lnc	495.893	3	301.13	1	b2	#N/A	#N/A	#N/A	#N/A
YHTVNGHNCEVR	F8W6I7	T24_CON	495.893	3	1185.54	1	y10	#N/A	#N/A	#N/A	#N/A
YHTVNGHNCEVR	F8W6I7	T24_Lnc	495.893	3	1185.54	1	y10	#N/A	#N/A	#N/A	#N/A
YHTVNGHNCEVR	F8W6I7	T24_CON	495.893	3	985.427	1	y8	#N/A	#N/A	#N/A	#N/A
YHTVNGHNCEVR	F8W6I7	T24_Lnc	495.893	3	985.427	1	y8	#N/A	#N/A	#N/A	#N/A
YHTVNGHNCEVR	F8W6I7	T24_CON	495.893	3	677.304	1	y5	#N/A	#N/A	#N/A	#N/A
YHTVNGHNCEVR	F8W6I7	T24_Lnc	495.893	3	677.304	1	y5	#N/A	#N/A	#N/A	#N/A
YHTVNGHNCEVR	F8W6I7	T24_CON	495.893	3	563.261	1	y4	#N/A	#N/A	#N/A	#N/A
YHTVNGHNCEVR	F8W6I7	T24_Lnc	495.893	3	563.261	1	y4	#N/A	#N/A	#N/A	#N/A
YHTVNGHNCEVR	F8W6I7	T24_CON	495.893	3	274.187	1	y2	#N/A	#N/A	#N/A	#N/A
YHTVNGHNCEVR	F8W6I7	T24_Lnc	495.893	3	274.187	1	y2	#N/A	#N/A	#N/A	#N/A
YHTVNGHNCEVR	F8W6I7	T24_CON	495.893	3	175.119	1	y1	#N/A	#N/A	#N/A	#N/A
YHTVNGHNCEVR	F8W6I7	T24_Lnc	495.893	3	175.119	1	y1	#N/A	#N/A	#N/A	#N/A
YHTVNGHNCEVR	F8W6I7	T24_CON	495.893	3	273.135	1	a2	#N/A	#N/A	#N/A	#N/A
YHTVNGHNCEVR	F8W6I7	T24_Lnc	495.893	3	273.135	1	a2	#N/A	#N/A	#N/A	#N/A
LFIGGLSFETTDESLR	F8W6I7	T24_CON	892.957	2	261.16	1	b2	106.8	89917	0	1
LFIGGLSFETTDESLR	F8W6I7	T24_Lnc	892.957	2	261.16	1	b2	106.86	145568	0	1
LFIGGLSFETTDESLR	F8W6I7	T24_CON	892.957	2	1411.67	1	y13	106.8	77073	0	4
LFIGGLSFETTDESLR	F8W6I7	T24_Lnc	892.957	2	1411.67	1	y13	106.88	127663	0	3
LFIGGLSFETTDESLR	F8W6I7	T24_CON	892.957	2	1354.65	1	y12	106.8	11537	0	7
LFIGGLSFETTDESLR	F8W6I7	T24_Lnc	892.957	2	1354.65	1	y12	106.93	31687	0	7
LFIGGLSFETTDESLR	F8W6I7	T24_CON	892.957	2	1184.54	1	y10	106.81	83284	0	2
LFIGGLSFETTDESLR	F8W6I7	T24_Lnc	892.957	2	1184.54	1	y10	106.86	137815	0	2
LFIGGLSFETTDESLR	F8W6I7	T24_CON	892.957	2	1097.51	1	y9	106.78	32250	0	5
LFIGGLSFETTDESLR	F8W6I7	T24_Lnc	892.957	2	1097.51	1	y9	106.86	44680	0	5
LFIGGLSFETTDESLR	F8W6I7	T24_CON	892.957	2	821.4	1	y7	106.8	12645	0	6
LFIGGLSFETTDESLR	F8W6I7	T24_Lnc	892.957	2	821.4	1	y7	106.88	34180	0	6
LFIGGLSFETTDESLR	F8W6I7	T24_CON	892.957	2	504.278	1	y4	106.8	8032	0	8
LFIGGLSFETTDESLR	F8W6I7	T24_Lnc	892.957	2	504.278	1	y4	106.86	16897	0	8
LFIGGLSFETTDESLR	F8W6I7	T24_CON	892.957	2	233.165	1	a2	106.8	80220	0	3
LFIGGLSFETTDESLR	F8W6I7	T24_Lnc	892.957	2	233.165	1	a2	106.86	127192	0	4
LFIGGLNVQTSESGLR	Q13151	T24_CON	845.96	2	261.16	1	b2	#N/A	#N/A	#N/A	#N/A
LFIGGLNVQTSESGLR	Q13151	T24_Lnc	845.96	2	261.16	1	b2	#N/A	#N/A	#N/A	#N/A
LFIGGLNVQTSESGLR	Q13151	T24_CON	845.96	2	1430.76	1	y14	#N/A	#N/A	#N/A	#N/A
LFIGGLNVQTSESGLR	Q13151	T24_Lnc	845.96	2	1430.76	1	y14	#N/A	#N/A	#N/A	#N/A
LFIGGLNVQTSESGLR	Q13151	T24_CON	845.96	2	1317.68	1	y13	#N/A	#N/A	#N/A	#N/A
LFIGGLNVQTSESGLR	Q13151	T24_Lnc	845.96	2	1317.68	1	y13	#N/A	#N/A	#N/A	#N/A
LFIGGLNVQTSESGLR	Q13151	T24_CON	845.96	2	1090.55	1	y10	#N/A	#N/A	#N/A	#N/A
LFIGGLNVQTSESGLR	Q13151	T24_Lnc	845.96	2	1090.55	1	y10	#N/A	#N/A	#N/A	#N/A
LFIGGLNVQTSESGLR	Q13151	T24_CON	845.96	2	976.506	1	y9	#N/A	#N/A	#N/A	#N/A
LFIGGLNVQTSESGLR	Q13151	T24_Lnc	845.96	2	976.506	1	y9	#N/A	#N/A	#N/A	#N/A
LFIGGLNVQTSESGLR	Q13151	T24_CON	845.96	2	877.437	1	y8	#N/A	#N/A	#N/A	#N/A
LFIGGLNVQTSESGLR	Q13151	T24_Lnc	845.96	2	877.437	1	y8	#N/A	#N/A	#N/A	#N/A
LFIGGLNVQTSESGLR	Q13151	T24_CON	845.96	2	749.379	1	y7	#N/A	#N/A	#N/A	#N/A
LFIGGLNVQTSESGLR	Q13151	T24_Lnc	845.96	2	749.379	1	y7	#N/A	#N/A	#N/A	#N/A
LFIGGLNVQTSESGLR	Q13151	T24_CON	845.96	2	233.165	1	a2	#N/A	#N/A	#N/A	#N/A
LFIGGLNVQTSESGLR	Q13151	T24_Lnc	845.96	2	233.165	1	a2	#N/A	#N/A	#N/A	#N/A
SGGGGGGGGSSWGGR	Q13151	T24_CON	596.758	2	145.061	1	b2	#N/A	#N/A	#N/A	#N/A
SGGGGGGGGSSWGGR	Q13151	T24_Lnc	596.758	2	145.061	1	b2	#N/A	#N/A	#N/A	#N/A
SGGGGGGGGSSWGGR	Q13151	T24_CON	596.758	2	934.413	1	y11	#N/A	#N/A	#N/A	#N/A
SGGGGGGGGSSWGGR	Q13151	T24_Lnc	596.758	2	934.413	1	y11	#N/A	#N/A	#N/A	#N/A
SGGGGGGGGSSWGGR	Q13151	T24_CON	596.758	2	877.391	1	y10	#N/A	#N/A	#N/A	#N/A
SGGGGGGGGSSWGGR	Q13151	T24_Lnc	596.758	2	877.391	1	y10	#N/A	#N/A	#N/A	#N/A
SGGGGGGGGSSWGGR	Q13151	T24_CON	596.758	2	820.37	1	y9	#N/A	#N/A	#N/A	#N/A
SGGGGGGGGSSWGGR	Q13151	T24_Lnc	596.758	2	820.37	1	y9	#N/A	#N/A	#N/A	#N/A
SGGGGGGGGSSWGGR	Q13151	T24_CON	596.758	2	763.348	1	y8	#N/A	#N/A	#N/A	#N/A
SGGGGGGGGSSWGGR	Q13151	T24_Lnc	596.758	2	763.348	1	y8	#N/A	#N/A	#N/A	#N/A
SGGGGGGGGSSWGGR	Q13151	T24_CON	596.758	2	706.327	1	y7	#N/A	#N/A	#N/A	#N/A
SGGGGGGGGSSWGGR	Q13151	T24_Lnc	596.758	2	706.327	1	y7	#N/A	#N/A	#N/A	#N/A
SGGGGGGGGSSWGGR	Q13151	T24_CON	596.758	2	562.273	1	y5	#N/A	#N/A	#N/A	#N/A
SGGGGGGGGSSWGGR	Q13151	T24_Lnc	596.758	2	562.273	1	y5	#N/A	#N/A	#N/A	#N/A
SGGGGGGGGSSWGGR	Q13151	T24_CON	596.758	2	289.162	1	y3	#N/A	#N/A	#N/A	#N/A
SGGGGGGGGSSWGGR	Q13151	T24_Lnc	596.758	2	289.162	1	y3	#N/A	#N/A	#N/A	#N/A
INISEGNCPER	B4DRD7	T24_CON	590.814	2	201.123	1	b2	57.91	20211	0	5
INISEGNCPER	B4DRD7	T24_Lnc	590.814	2	201.123	1	b2	57.41	23161	0	6
INISEGNCPER	B4DRD7	T24_CON	590.814	2	258.145	1	b3	57.91	27597	0	2
INISEGNCPER	B4DRD7	T24_Lnc	590.814	2	258.145	1	b3	57.41	29612	0	2
INISEGNCPER	B4DRD7	T24_CON	590.814	2	1067.54	1	y9	57.91	19449	0	6
INISEGNCPER	B4DRD7	T24_Lnc	590.814	2	1067.54	1	y9	57.41	29512	0	3
INISEGNCPER	B4DRD7	T24_CON	590.814	2	980.505	1	y8	57.91	22942	0	4
INISEGNCPER	B4DRD7	T24_Lnc	590.814	2	980.505	1	y8	57.41	25707	0	5
INISEGNCPER	B4DRD7	T24_CON	590.814	2	810.399	1	y6	57.91	24315	0	3
INISEGNCPER	B4DRD7	T24_Lnc	590.814	2	810.399	1	y6	57.37	29246	0	4
INISEGNCPER	B4DRD7	T24_CON	590.814	2	697.315	1	y5	57.91	36097	0	1
INISEGNCPER	B4DRD7	T24_Lnc	590.814	2	697.315	1	y5	57.41	51438	0	1
INISEGNCPER	B4DRD7	T24_CON	590.814	2	276.167	1	y2	57.91	4335	0	8
INISEGNCPER	B4DRD7	T24_Lnc	590.814	2	276.167	1	y2	57.41	6801	0	8
INISEGNCPER	B4DRD7	T24_CON	590.814	2	173.128	1	a2	57.91	12184	0	7
INISEGNCPER	B4DRD7	T24_Lnc	590.814	2	173.128	1	a2	57.41	17911	0	7
IANPVEGSTDR	B4DRD7	T24_CON	567.775	2	187.071	1	b2	14.64	2769543	15676	1
IANPVEGSTDR	B4DRD7	T24_Lnc	567.775	2	187.071	1	b2	14.79	367977	0	1
IANPVEGSTDR	B4DRD7	T24_CON	567.775	2	286.14	1	b3	14.64	547965	0	7
IANPVEGSTDR	B4DRD7	T24_Lnc	567.775	2	286.14	1	b3	14.79	53404	0	7
IANPVEGSTDR	B4DRD7	T24_CON	567.775	2	849.41	1	y7	14.64	2259381	9147	2
IANPVEGSTDR	B4DRD7	T24_Lnc	567.775	2	849.41	1	y7	14.79	294262	0	2
IANPVEGSTDR	B4DRD7	T24_CON	567.775	2	748.362	1	y6	14.64	1110810	0	4
IANPVEGSTDR	B4DRD7	T24_Lnc	567.775	2	748.362	1	y6	14.79	140729	0	4
IANPVEGSTDR	B4DRD7	T24_CON	567.775	2	585.299	1	y5	14.64	754033	0	5
IANPVEGSTDR	B4DRD7	T24_Lnc	567.775	2	585.299	1	y5	14.79	66811	0	5
IANPVEGSTDR	B4DRD7	T24_CON	567.775	2	355.209	1	y3	14.64	670416	0	6
IANPVEGSTDR	B4DRD7	T24_Lnc	567.775	2	355.209	1	y3	14.79	65658	0	6
IANPVEGSTDR	B4DRD7	T24_CON	567.775	2	147.113	1	y1	14.64	113698	0	8
IANPVEGSTDR	B4DRD7	T24_Lnc	567.775	2	147.113	1	y1	14.79	9006	0	8
IANPVEGSTDR	B4DRD7	T24_CON	567.775	2	159.076	1	a2	14.64	1546100	0	3
IANPVEGSTDR	B4DRD7	T24_Lnc	567.775	2	159.076	1	a2	14.79	183696	0	3
VTIAQGGVLPNIQAVLLPK	A3KPC7	T24_CON	966.088	2	201.123	1	b2	111.42	320906	0	5
VTIAQGGVLPNIQAVLLPK	A3KPC7	T24_Lnc	966.088	2	201.123	1	b2	111.51	91011	0	5
VTIAQGGVLPNIQAVLLPK	A3KPC7	T24_CON	966.088	2	314.207	1	b3	111.41	198917	0	7
VTIAQGGVLPNIQAVLLPK	A3KPC7	T24_Lnc	966.088	2	314.207	1	b3	111.6	51099	0	8
VTIAQGGVLPNIQAVLLPK	A3KPC7	T24_CON	966.088	2	385.245	1	b4	#N/A	#N/A	#N/A	#N/A
VTIAQGGVLPNIQAVLLPK	A3KPC7	T24_Lnc	966.088	2	385.245	1	b4	111.52	77779	0	6
VTIAQGGVLPNIQAVLLPK	A3KPC7	T24_CON	966.088	2	1418.87	1	y14	111.4	723941	0	2
VTIAQGGVLPNIQAVLLPK	A3KPC7	T24_Lnc	966.088	2	1418.87	1	y14	111.52	215006	0	3
VTIAQGGVLPNIQAVLLPK	A3KPC7	T24_CON	966.088	2	1205.76	1	y11	111.41	676180	0	4
VTIAQGGVLPNIQAVLLPK	A3KPC7	T24_Lnc	966.088	2	1205.76	1	y11	111.54	200034	0	4
VTIAQGGVLPNIQAVLLPK	A3KPC7	T24_CON	966.088	2	1092.68	1	y10	111.41	1486093	0	1
VTIAQGGVLPNIQAVLLPK	A3KPC7	T24_Lnc	966.088	2	1092.68	1	y10	111.54	457156	0	1
VTIAQGGVLPNIQAVLLPK	A3KPC7	T24_CON	966.088	2	357.25	1	y3	111.39	280353	0	6
VTIAQGGVLPNIQAVLLPK	A3KPC7	T24_Lnc	966.088	2	357.25	1	y3	111.52	76661	0	7
VTIAQGGVLPNIQAVLLPK	A3KPC7	T24_CON	966.088	2	244.166	1	y2	111.41	722894	0	3
VTIAQGGVLPNIQAVLLPK	A3KPC7	T24_Lnc	966.088	2	244.166	1	y2	111.52	221072	0	2
AGLQFPVGR	A3KPC7	T24_CON	472.769	2	129.066	1	b2	63.09	147239	0	8
AGLQFPVGR	A3KPC7	T24_Lnc	472.769	2	129.066	1	b2	62.34	15408	0	8
AGLQFPVGR	A3KPC7	T24_CON	472.769	2	242.15	1	b3	63.09	870606	0	3
AGLQFPVGR	A3KPC7	T24_Lnc	472.769	2	242.15	1	b3	62.48	145128	0	3
AGLQFPVGR	A3KPC7	T24_CON	472.769	2	703.389	1	y6	63.11	719125	0	4
AGLQFPVGR	A3KPC7	T24_Lnc	472.769	2	703.389	1	y6	62.48	114428	0	5
AGLQFPVGR	A3KPC7	T24_CON	472.769	2	575.33	1	y5	63.09	1598212	0	2
AGLQFPVGR	A3KPC7	T24_Lnc	472.769	2	575.33	1	y5	62.44	294660	0	2
AGLQFPVGR	A3KPC7	T24_CON	472.769	2	428.262	1	y4	63.13	1915372	0	1
AGLQFPVGR	A3KPC7	T24_Lnc	472.769	2	428.262	1	y4	62.46	338213	0	1
AGLQFPVGR	A3KPC7	T24_CON	472.769	2	232.14	1	y2	63.09	216173	0	6
AGLQFPVGR	A3KPC7	T24_Lnc	472.769	2	232.14	1	y2	62.34	27842	0	6
AGLQFPVGR	A3KPC7	T24_CON	472.769	2	175.119	1	y1	63.11	189249	0	7
AGLQFPVGR	A3KPC7	T24_Lnc	472.769	2	175.119	1	y1	62.48	23319	0	7
AGLQFPVGR	A3KPC7	T24_CON	472.769	2	101.071	1	a2	63.11	708462	12616	5
AGLQFPVGR	A3KPC7	T24_Lnc	472.769	2	101.071	1	a2	62.46	117583	0	4
ALAAAGYDVEK	P16403	T24_CON	554.288	2	185.128	1	b2	37.83	890404	0	2
ALAAAGYDVEK	P16403	T24_Lnc	554.288	2	185.128	1	b2	37.57	88400	0	2
ALAAAGYDVEK	P16403	T24_CON	554.288	2	256.166	1	b3	37.83	370321	0	3
ALAAAGYDVEK	P16403	T24_Lnc	554.288	2	256.166	1	b3	37.54	20960	0	3
ALAAAGYDVEK	P16403	T24_CON	554.288	2	923.447	1	y9	37.83	358734	0	4
ALAAAGYDVEK	P16403	T24_Lnc	554.288	2	923.447	1	y9	#N/A	#N/A	#N/A	#N/A
ALAAAGYDVEK	P16403	T24_CON	554.288	2	852.41	1	y8	37.82	217284	0	7
ALAAAGYDVEK	P16403	T24_Lnc	554.288	2	852.41	1	y8	#N/A	#N/A	#N/A	#N/A
ALAAAGYDVEK	P16403	T24_CON	554.288	2	781.373	1	y7	37.84	303318	0	5
ALAAAGYDVEK	P16403	T24_Lnc	554.288	2	781.373	1	y7	#N/A	#N/A	#N/A	#N/A
ALAAAGYDVEK	P16403	T24_CON	554.288	2	710.336	1	y6	37.8	232576	0	6
ALAAAGYDVEK	P16403	T24_Lnc	554.288	2	710.336	1	y6	#N/A	#N/A	#N/A	#N/A
ALAAAGYDVEK	P16403	T24_CON	554.288	2	147.113	1	y1	#N/A	#N/A	#N/A	#N/A
ALAAAGYDVEK	P16403	T24_Lnc	554.288	2	147.113	1	y1	#N/A	#N/A	#N/A	#N/A
ALAAAGYDVEK	P16403	T24_CON	554.288	2	157.134	1	a2	37.83	1139406	0	1
ALAAAGYDVEK	P16403	T24_Lnc	554.288	2	157.134	1	a2	37.52	128173	0	1
SGVSLAALK	P16403	T24_CON	423.258	2	145.061	1	b2	52.33	5261	0	1
SGVSLAALK	P16403	T24_Lnc	423.258	2	145.061	1	b2	52.19	2274	0	2
SGVSLAALK	P16403	T24_CON	423.258	2	331.161	1	b4	#N/A	#N/A	#N/A	#N/A
SGVSLAALK	P16403	T24_Lnc	423.258	2	331.161	1	b4	51.93	0	0	0
SGVSLAALK	P16403	T24_CON	423.258	2	515.282	1	b6	#N/A	#N/A	#N/A	#N/A
SGVSLAALK	P16403	T24_Lnc	423.258	2	515.282	1	b6	51.93	0	0	0
SGVSLAALK	P16403	T24_CON	423.258	2	602.387	1	y6	#N/A	#N/A	#N/A	#N/A
SGVSLAALK	P16403	T24_Lnc	423.258	2	602.387	1	y6	52.1	15233	0	1
SGVSLAALK	P16403	T24_CON	423.258	2	402.271	1	y4	#N/A	#N/A	#N/A	#N/A
SGVSLAALK	P16403	T24_Lnc	423.258	2	402.271	1	y4	51.93	0	0	0
SGVSLAALK	P16403	T24_CON	423.258	2	260.197	1	y2	#N/A	#N/A	#N/A	#N/A
SGVSLAALK	P16403	T24_Lnc	423.258	2	260.197	1	y2	51.93	0	0	0
SGVSLAALK	P16403	T24_CON	423.258	2	147.113	1	y1	52.3	2526	0	2
SGVSLAALK	P16403	T24_Lnc	423.258	2	147.113	1	y1	51.93	0	0	0
SGVSLAALK	P16403	T24_CON	423.258	2	117.066	1	a2	#N/A	#N/A	#N/A	#N/A
SGVSLAALK	P16403	T24_Lnc	423.258	2	117.066	1	a2	51.93	0	0	0
NVALLSQLYHSPAR	Q15717	T24_CON	784.931	2	214.119	1	b2	#N/A	#N/A	#N/A	#N/A
NVALLSQLYHSPAR	Q15717	T24_Lnc	784.931	2	214.119	1	b2	#N/A	#N/A	#N/A	#N/A
NVALLSQLYHSPAR	Q15717	T24_CON	784.931	2	285.156	1	b3	#N/A	#N/A	#N/A	#N/A
NVALLSQLYHSPAR	Q15717	T24_Lnc	784.931	2	285.156	1	b3	#N/A	#N/A	#N/A	#N/A
NVALLSQLYHSPAR	Q15717	T24_CON	784.931	2	398.24	1	b4	#N/A	#N/A	#N/A	#N/A
NVALLSQLYHSPAR	Q15717	T24_Lnc	784.931	2	398.24	1	b4	#N/A	#N/A	#N/A	#N/A
NVALLSQLYHSPAR	Q15717	T24_CON	784.931	2	1171.62	1	y10	#N/A	#N/A	#N/A	#N/A
NVALLSQLYHSPAR	Q15717	T24_Lnc	784.931	2	1171.62	1	y10	#N/A	#N/A	#N/A	#N/A
NVALLSQLYHSPAR	Q15717	T24_CON	784.931	2	1058.54	1	y9	#N/A	#N/A	#N/A	#N/A
NVALLSQLYHSPAR	Q15717	T24_Lnc	784.931	2	1058.54	1	y9	#N/A	#N/A	#N/A	#N/A
NVALLSQLYHSPAR	Q15717	T24_CON	784.931	2	843.447	1	y7	#N/A	#N/A	#N/A	#N/A
NVALLSQLYHSPAR	Q15717	T24_Lnc	784.931	2	843.447	1	y7	#N/A	#N/A	#N/A	#N/A
NVALLSQLYHSPAR	Q15717	T24_CON	784.931	2	430.241	1	y4	#N/A	#N/A	#N/A	#N/A
NVALLSQLYHSPAR	Q15717	T24_Lnc	784.931	2	430.241	1	y4	#N/A	#N/A	#N/A	#N/A
NVALLSQLYHSPAR	Q15717	T24_CON	784.931	2	186.124	1	a2	#N/A	#N/A	#N/A	#N/A
NVALLSQLYHSPAR	Q15717	T24_Lnc	784.931	2	186.124	1	a2	#N/A	#N/A	#N/A	#N/A
NVALLSQLYHSPAR	Q15717	T24_CON	523.623	3	214.119	1	b2	#N/A	#N/A	#N/A	#N/A
NVALLSQLYHSPAR	Q15717	T24_Lnc	523.623	3	214.119	1	b2	#N/A	#N/A	#N/A	#N/A
NVALLSQLYHSPAR	Q15717	T24_CON	523.623	3	1171.62	1	y10	#N/A	#N/A	#N/A	#N/A
NVALLSQLYHSPAR	Q15717	T24_Lnc	523.623	3	1171.62	1	y10	#N/A	#N/A	#N/A	#N/A
NVALLSQLYHSPAR	Q15717	T24_CON	523.623	3	1058.54	1	y9	#N/A	#N/A	#N/A	#N/A
NVALLSQLYHSPAR	Q15717	T24_Lnc	523.623	3	1058.54	1	y9	#N/A	#N/A	#N/A	#N/A
NVALLSQLYHSPAR	Q15717	T24_CON	523.623	3	730.363	1	y6	#N/A	#N/A	#N/A	#N/A
NVALLSQLYHSPAR	Q15717	T24_Lnc	523.623	3	730.363	1	y6	#N/A	#N/A	#N/A	#N/A
NVALLSQLYHSPAR	Q15717	T24_CON	523.623	3	567.3	1	y5	#N/A	#N/A	#N/A	#N/A
NVALLSQLYHSPAR	Q15717	T24_Lnc	523.623	3	567.3	1	y5	#N/A	#N/A	#N/A	#N/A
NVALLSQLYHSPAR	Q15717	T24_CON	523.623	3	430.241	1	y4	#N/A	#N/A	#N/A	#N/A
NVALLSQLYHSPAR	Q15717	T24_Lnc	523.623	3	430.241	1	y4	#N/A	#N/A	#N/A	#N/A
NVALLSQLYHSPAR	Q15717	T24_CON	523.623	3	529.773	2	y9	#N/A	#N/A	#N/A	#N/A
NVALLSQLYHSPAR	Q15717	T24_Lnc	523.623	3	529.773	2	y9	#N/A	#N/A	#N/A	#N/A
NVALLSQLYHSPAR	Q15717	T24_CON	523.623	3	186.124	1	a2	#N/A	#N/A	#N/A	#N/A
NVALLSQLYHSPAR	Q15717	T24_Lnc	523.623	3	186.124	1	a2	#N/A	#N/A	#N/A	#N/A
SLFSSIGEVESAK	Q15717	T24_CON	677.348	2	201.123	1	b2	84.88	398	0	1
SLFSSIGEVESAK	Q15717	T24_Lnc	677.348	2	201.123	1	b2	87.41	1975	0	2
SLFSSIGEVESAK	Q15717	T24_CON	677.348	2	920.472	1	b9	84.87	0	0	0
SLFSSIGEVESAK	Q15717	T24_Lnc	677.348	2	920.472	1	b9	87.29	0	0	0
SLFSSIGEVESAK	Q15717	T24_CON	677.348	2	1006.51	1	y10	84.87	0	0	0
SLFSSIGEVESAK	Q15717	T24_Lnc	677.348	2	1006.51	1	y10	87.38	525	0	4
SLFSSIGEVESAK	Q15717	T24_CON	677.348	2	832.441	1	y8	84.87	0	0	0
SLFSSIGEVESAK	Q15717	T24_Lnc	677.348	2	832.441	1	y8	87.31	441	0	5
SLFSSIGEVESAK	Q15717	T24_CON	677.348	2	719.357	1	y7	84.87	0	0	0
SLFSSIGEVESAK	Q15717	T24_Lnc	677.348	2	719.357	1	y7	87.33	884	0	3
SLFSSIGEVESAK	Q15717	T24_CON	677.348	2	434.225	1	y4	84.87	0	0	0
SLFSSIGEVESAK	Q15717	T24_Lnc	677.348	2	434.225	1	y4	87.29	0	0	0
SLFSSIGEVESAK	Q15717	T24_CON	677.348	2	305.182	1	y3	84.87	0	0	0
SLFSSIGEVESAK	Q15717	T24_Lnc	677.348	2	305.182	1	y3	87.29	0	0	0
SLFSSIGEVESAK	Q15717	T24_CON	677.348	2	173.128	1	a2	84.87	0	0	0
SLFSSIGEVESAK	Q15717	T24_Lnc	677.348	2	173.128	1	a2	87.33	8429	3840	1
DVIAQSQSGTGK	A0A024R8W0	T24_CON	595.804	2	215.103	1	b2	#N/A	#N/A	#N/A	#N/A
DVIAQSQSGTGK	A0A024R8W0	T24_Lnc	595.804	2	215.103	1	b2	14.25	3690	0	2
DVIAQSQSGTGK	A0A024R8W0	T24_CON	595.804	2	328.187	1	b3	#N/A	#N/A	#N/A	#N/A
DVIAQSQSGTGK	A0A024R8W0	T24_Lnc	595.804	2	328.187	1	b3	#N/A	#N/A	#N/A	#N/A
DVIAQSQSGTGK	A0A024R8W0	T24_CON	595.804	2	863.422	1	y9	#N/A	#N/A	#N/A	#N/A
DVIAQSQSGTGK	A0A024R8W0	T24_Lnc	595.804	2	863.422	1	y9	#N/A	#N/A	#N/A	#N/A
DVIAQSQSGTGK	A0A024R8W0	T24_CON	595.804	2	792.385	1	y8	#N/A	#N/A	#N/A	#N/A
DVIAQSQSGTGK	A0A024R8W0	T24_Lnc	595.804	2	792.385	1	y8	#N/A	#N/A	#N/A	#N/A
DVIAQSQSGTGK	A0A024R8W0	T24_CON	595.804	2	664.326	1	y7	#N/A	#N/A	#N/A	#N/A
DVIAQSQSGTGK	A0A024R8W0	T24_Lnc	595.804	2	664.326	1	y7	#N/A	#N/A	#N/A	#N/A
DVIAQSQSGTGK	A0A024R8W0	T24_CON	595.804	2	449.235	1	y5	#N/A	#N/A	#N/A	#N/A
DVIAQSQSGTGK	A0A024R8W0	T24_Lnc	595.804	2	449.235	1	y5	#N/A	#N/A	#N/A	#N/A
DVIAQSQSGTGK	A0A024R8W0	T24_CON	595.804	2	362.203	1	y4	#N/A	#N/A	#N/A	#N/A
DVIAQSQSGTGK	A0A024R8W0	T24_Lnc	595.804	2	362.203	1	y4	#N/A	#N/A	#N/A	#N/A
DVIAQSQSGTGK	A0A024R8W0	T24_CON	595.804	2	187.108	1	a2	#N/A	#N/A	#N/A	#N/A
DVIAQSQSGTGK	A0A024R8W0	T24_Lnc	595.804	2	187.108	1	a2	14.25	4174	0	1
ETQALILAPTR	A0A024R8W0	T24_CON	606.851	2	430.193	1	b4	#N/A	#N/A	#N/A	#N/A
ETQALILAPTR	A0A024R8W0	T24_Lnc	606.851	2	430.193	1	b4	#N/A	#N/A	#N/A	#N/A
ETQALILAPTR	A0A024R8W0	T24_CON	606.851	2	854.546	1	y8	#N/A	#N/A	#N/A	#N/A
ETQALILAPTR	A0A024R8W0	T24_Lnc	606.851	2	854.546	1	y8	#N/A	#N/A	#N/A	#N/A
ETQALILAPTR	A0A024R8W0	T24_CON	606.851	2	783.509	1	y7	#N/A	#N/A	#N/A	#N/A
ETQALILAPTR	A0A024R8W0	T24_Lnc	606.851	2	783.509	1	y7	#N/A	#N/A	#N/A	#N/A
ETQALILAPTR	A0A024R8W0	T24_CON	606.851	2	670.425	1	y6	#N/A	#N/A	#N/A	#N/A
ETQALILAPTR	A0A024R8W0	T24_Lnc	606.851	2	670.425	1	y6	#N/A	#N/A	#N/A	#N/A
ETQALILAPTR	A0A024R8W0	T24_CON	606.851	2	557.341	1	y5	#N/A	#N/A	#N/A	#N/A
ETQALILAPTR	A0A024R8W0	T24_Lnc	606.851	2	557.341	1	y5	#N/A	#N/A	#N/A	#N/A
ETQALILAPTR	A0A024R8W0	T24_CON	606.851	2	444.257	1	y4	#N/A	#N/A	#N/A	#N/A
ETQALILAPTR	A0A024R8W0	T24_Lnc	606.851	2	444.257	1	y4	#N/A	#N/A	#N/A	#N/A
ETQALILAPTR	A0A024R8W0	T24_CON	606.851	2	373.219	1	y3	#N/A	#N/A	#N/A	#N/A
ETQALILAPTR	A0A024R8W0	T24_Lnc	606.851	2	373.219	1	y3	#N/A	#N/A	#N/A	#N/A
ETQALILAPTR	A0A024R8W0	T24_CON	606.851	2	175.119	1	y1	#N/A	#N/A	#N/A	#N/A
ETQALILAPTR	A0A024R8W0	T24_Lnc	606.851	2	175.119	1	y1	#N/A	#N/A	#N/A	#N/A
IGGIGTVPVGR	Q6IPT9	T24_CON	513.309	2	171.113	1	b2	50.15	52309	0	5
IGGIGTVPVGR	Q6IPT9	T24_Lnc	513.309	2	171.113	1	b2	49.54	1795	0	2
IGGIGTVPVGR	Q6IPT9	T24_CON	513.309	2	228.134	1	b3	50.11	102934	0	2
IGGIGTVPVGR	Q6IPT9	T24_Lnc	513.309	2	228.134	1	b3	#N/A	#N/A	#N/A	#N/A
IGGIGTVPVGR	Q6IPT9	T24_CON	513.309	2	912.526	1	y10	#N/A	#N/A	#N/A	#N/A
IGGIGTVPVGR	Q6IPT9	T24_Lnc	513.309	2	912.526	1	y10	#N/A	#N/A	#N/A	#N/A
IGGIGTVPVGR	Q6IPT9	T24_CON	513.309	2	685.399	1	y7	50.11	183589	121	1
IGGIGTVPVGR	Q6IPT9	T24_Lnc	513.309	2	685.399	1	y7	49.54	8385	324	1
IGGIGTVPVGR	Q6IPT9	T24_CON	513.309	2	628.378	1	y6	50.16	20697	0	6
IGGIGTVPVGR	Q6IPT9	T24_Lnc	513.309	2	628.378	1	y6	49.54	1770	0	3
IGGIGTVPVGR	Q6IPT9	T24_CON	513.309	2	527.33	1	y5	50.11	9947	0	7
IGGIGTVPVGR	Q6IPT9	T24_Lnc	513.309	2	527.33	1	y5	#N/A	#N/A	#N/A	#N/A
IGGIGTVPVGR	Q6IPT9	T24_CON	513.309	2	428.262	1	y4	50.11	94669	0	3
IGGIGTVPVGR	Q6IPT9	T24_Lnc	513.309	2	428.262	1	y4	#N/A	#N/A	#N/A	#N/A
IGGIGTVPVGR	Q6IPT9	T24_CON	513.309	2	143.118	1	a2	50.1	75139	171	4
IGGIGTVPVGR	Q6IPT9	T24_Lnc	513.309	2	143.118	1	a2	#N/A	#N/A	#N/A	#N/A
LPLQDVYK	Q6IPT9	T24_CON	488.279	2	211.144	1	b2	#N/A	#N/A	#N/A	#N/A
LPLQDVYK	Q6IPT9	T24_Lnc	488.279	2	211.144	1	b2	#N/A	#N/A	#N/A	#N/A
LPLQDVYK	Q6IPT9	T24_CON	488.279	2	862.467	1	y7	#N/A	#N/A	#N/A	#N/A
LPLQDVYK	Q6IPT9	T24_Lnc	488.279	2	862.467	1	y7	#N/A	#N/A	#N/A	#N/A
LPLQDVYK	Q6IPT9	T24_CON	488.279	2	765.414	1	y6	#N/A	#N/A	#N/A	#N/A
LPLQDVYK	Q6IPT9	T24_Lnc	488.279	2	765.414	1	y6	#N/A	#N/A	#N/A	#N/A
LPLQDVYK	Q6IPT9	T24_CON	488.279	2	652.33	1	y5	#N/A	#N/A	#N/A	#N/A
LPLQDVYK	Q6IPT9	T24_Lnc	488.279	2	652.33	1	y5	#N/A	#N/A	#N/A	#N/A
LPLQDVYK	Q6IPT9	T24_CON	488.279	2	409.245	1	y3	#N/A	#N/A	#N/A	#N/A
LPLQDVYK	Q6IPT9	T24_Lnc	488.279	2	409.245	1	y3	#N/A	#N/A	#N/A	#N/A
LPLQDVYK	Q6IPT9	T24_CON	488.279	2	310.176	1	y2	#N/A	#N/A	#N/A	#N/A
LPLQDVYK	Q6IPT9	T24_Lnc	488.279	2	310.176	1	y2	#N/A	#N/A	#N/A	#N/A
LPLQDVYK	Q6IPT9	T24_CON	488.279	2	147.113	1	y1	#N/A	#N/A	#N/A	#N/A
LPLQDVYK	Q6IPT9	T24_Lnc	488.279	2	147.113	1	y1	#N/A	#N/A	#N/A	#N/A
LPLQDVYK	Q6IPT9	T24_CON	488.279	2	183.149	1	a2	#N/A	#N/A	#N/A	#N/A
LPLQDVYK	Q6IPT9	T24_Lnc	488.279	2	183.149	1	a2	#N/A	#N/A	#N/A	#N/A
IHSDCAANQQVTYR	Q02413	T24_CON	554.927	3	251.15	1	b2	18.86	17786	0	7
IHSDCAANQQVTYR	Q02413	T24_Lnc	554.927	3	251.15	1	b2	18.99	0	0	0
IHSDCAANQQVTYR	Q02413	T24_CON	554.927	3	338.182	1	b3	18.82	17822	0	6
IHSDCAANQQVTYR	Q02413	T24_Lnc	554.927	3	338.182	1	b3	18.99	0	0	0
IHSDCAANQQVTYR	Q02413	T24_CON	554.927	3	613.24	1	b5	18.82	7244	0	8
IHSDCAANQQVTYR	Q02413	T24_Lnc	554.927	3	613.24	1	b5	18.99	0	0	0
IHSDCAANQQVTYR	Q02413	T24_CON	554.927	3	684.277	1	b6	18.86	60727	0	3
IHSDCAANQQVTYR	Q02413	T24_Lnc	554.927	3	684.277	1	b6	18.99	0	0	0
IHSDCAANQQVTYR	Q02413	T24_CON	554.927	3	666.357	1	y5	18.82	42090	0	4
IHSDCAANQQVTYR	Q02413	T24_Lnc	554.927	3	666.357	1	y5	19.07	1540	0	3
IHSDCAANQQVTYR	Q02413	T24_CON	554.927	3	538.298	1	y4	18.82	100829	0	1
IHSDCAANQQVTYR	Q02413	T24_Lnc	554.927	3	538.298	1	y4	19.11	4567	0	1
IHSDCAANQQVTYR	Q02413	T24_CON	554.927	3	439.23	1	y3	18.82	87804	0	2
IHSDCAANQQVTYR	Q02413	T24_Lnc	554.927	3	439.23	1	y3	19.19	3364	0	2
IHSDCAANQQVTYR	Q02413	T24_CON	554.927	3	175.119	1	y1	18.82	38937	0	5
IHSDCAANQQVTYR	Q02413	T24_Lnc	554.927	3	175.119	1	y1	19.07	1091	0	4
EQYGQYALAVR	Q02413	T24_CON	649.33	2	258.108	1	b2	58.89	42372	0	4
EQYGQYALAVR	Q02413	T24_Lnc	649.33	2	258.108	1	b2	#N/A	#N/A	#N/A	#N/A
EQYGQYALAVR	Q02413	T24_CON	649.33	2	239.6	2	b4	58.57	0	0	0
EQYGQYALAVR	Q02413	T24_Lnc	649.33	2	239.6	2	b4	#N/A	#N/A	#N/A	#N/A
EQYGQYALAVR	Q02413	T24_CON	649.33	2	1040.55	1	y9	58.89	95181	0	2
EQYGQYALAVR	Q02413	T24_Lnc	649.33	2	1040.55	1	y9	58.1	1950	0	1
EQYGQYALAVR	Q02413	T24_CON	649.33	2	877.489	1	y8	58.94	98045	0	1
EQYGQYALAVR	Q02413	T24_Lnc	649.33	2	877.489	1	y8	#N/A	#N/A	#N/A	#N/A
EQYGQYALAVR	Q02413	T24_CON	649.33	2	692.409	1	y6	58.87	77123	0	3
EQYGQYALAVR	Q02413	T24_Lnc	649.33	2	692.409	1	y6	#N/A	#N/A	#N/A	#N/A
EQYGQYALAVR	Q02413	T24_CON	649.33	2	529.346	1	y5	58.89	41877	0	5
EQYGQYALAVR	Q02413	T24_Lnc	649.33	2	529.346	1	y5	#N/A	#N/A	#N/A	#N/A
EQYGQYALAVR	Q02413	T24_CON	649.33	2	458.309	1	y4	59.06	6014	0	7
EQYGQYALAVR	Q02413	T24_Lnc	649.33	2	458.309	1	y4	#N/A	#N/A	#N/A	#N/A
EQYGQYALAVR	Q02413	T24_CON	649.33	2	175.119	1	y1	58.94	36712	0	6
EQYGQYALAVR	Q02413	T24_Lnc	649.33	2	175.119	1	y1	#N/A	#N/A	#N/A	#N/A
ELDALDANDELTPLGR	Q08211	T24_CON	871.434	2	215.103	2	b4	#N/A	#N/A	#N/A	#N/A
ELDALDANDELTPLGR	Q08211	T24_Lnc	871.434	2	215.103	2	b4	#N/A	#N/A	#N/A	#N/A
ELDALDANDELTPLGR	Q08211	T24_CON	871.434	2	543.733	2	b10	#N/A	#N/A	#N/A	#N/A
ELDALDANDELTPLGR	Q08211	T24_Lnc	871.434	2	543.733	2	b10	#N/A	#N/A	#N/A	#N/A
ELDALDANDELTPLGR	Q08211	T24_CON	871.434	2	1313.67	1	y12	#N/A	#N/A	#N/A	#N/A
ELDALDANDELTPLGR	Q08211	T24_Lnc	871.434	2	1313.67	1	y12	#N/A	#N/A	#N/A	#N/A
ELDALDANDELTPLGR	Q08211	T24_CON	871.434	2	1200.59	1	y11	#N/A	#N/A	#N/A	#N/A
ELDALDANDELTPLGR	Q08211	T24_Lnc	871.434	2	1200.59	1	y11	#N/A	#N/A	#N/A	#N/A
ELDALDANDELTPLGR	Q08211	T24_CON	871.434	2	1085.56	1	y10	#N/A	#N/A	#N/A	#N/A
ELDALDANDELTPLGR	Q08211	T24_Lnc	871.434	2	1085.56	1	y10	#N/A	#N/A	#N/A	#N/A
ELDALDANDELTPLGR	Q08211	T24_CON	871.434	2	1014.52	1	y9	#N/A	#N/A	#N/A	#N/A
ELDALDANDELTPLGR	Q08211	T24_Lnc	871.434	2	1014.52	1	y9	#N/A	#N/A	#N/A	#N/A
ELDALDANDELTPLGR	Q08211	T24_CON	871.434	2	785.452	1	y7	#N/A	#N/A	#N/A	#N/A
ELDALDANDELTPLGR	Q08211	T24_Lnc	871.434	2	785.452	1	y7	#N/A	#N/A	#N/A	#N/A
ELDALDANDELTPLGR	Q08211	T24_CON	871.434	2	442.277	1	y4	#N/A	#N/A	#N/A	#N/A
ELDALDANDELTPLGR	Q08211	T24_Lnc	871.434	2	442.277	1	y4	#N/A	#N/A	#N/A	#N/A
AAECNIVVTQPR	Q08211	T24_CON	679.348	2	143.082	1	b2	#N/A	#N/A	#N/A	#N/A
AAECNIVVTQPR	Q08211	T24_Lnc	679.348	2	143.082	1	b2	#N/A	#N/A	#N/A	#N/A
AAECNIVVTQPR	Q08211	T24_CON	679.348	2	272.124	1	b3	#N/A	#N/A	#N/A	#N/A
AAECNIVVTQPR	Q08211	T24_Lnc	679.348	2	272.124	1	b3	#N/A	#N/A	#N/A	#N/A
AAECNIVVTQPR	Q08211	T24_CON	679.348	2	926.542	1	y8	#N/A	#N/A	#N/A	#N/A
AAECNIVVTQPR	Q08211	T24_Lnc	679.348	2	926.542	1	y8	#N/A	#N/A	#N/A	#N/A
AAECNIVVTQPR	Q08211	T24_CON	679.348	2	812.499	1	y7	#N/A	#N/A	#N/A	#N/A
AAECNIVVTQPR	Q08211	T24_Lnc	679.348	2	812.499	1	y7	#N/A	#N/A	#N/A	#N/A
AAECNIVVTQPR	Q08211	T24_CON	679.348	2	699.415	1	y6	#N/A	#N/A	#N/A	#N/A
AAECNIVVTQPR	Q08211	T24_Lnc	679.348	2	699.415	1	y6	#N/A	#N/A	#N/A	#N/A
AAECNIVVTQPR	Q08211	T24_CON	679.348	2	600.346	1	y5	#N/A	#N/A	#N/A	#N/A
AAECNIVVTQPR	Q08211	T24_Lnc	679.348	2	600.346	1	y5	#N/A	#N/A	#N/A	#N/A
AAECNIVVTQPR	Q08211	T24_CON	679.348	2	501.278	1	y4	#N/A	#N/A	#N/A	#N/A
AAECNIVVTQPR	Q08211	T24_Lnc	679.348	2	501.278	1	y4	#N/A	#N/A	#N/A	#N/A
AAECNIVVTQPR	Q08211	T24_CON	679.348	2	175.119	1	y1	#N/A	#N/A	#N/A	#N/A
AAECNIVVTQPR	Q08211	T24_Lnc	679.348	2	175.119	1	y1	#N/A	#N/A	#N/A	#N/A
TAQEVETYR	B4DN41	T24_CON	548.767	2	173.092	1	b2	#N/A	#N/A	#N/A	#N/A
TAQEVETYR	B4DN41	T24_Lnc	548.767	2	173.092	1	b2	#N/A	#N/A	#N/A	#N/A
TAQEVETYR	B4DN41	T24_CON	548.767	2	924.442	1	y7	#N/A	#N/A	#N/A	#N/A
TAQEVETYR	B4DN41	T24_Lnc	548.767	2	924.442	1	y7	#N/A	#N/A	#N/A	#N/A
TAQEVETYR	B4DN41	T24_CON	548.767	2	796.384	1	y6	#N/A	#N/A	#N/A	#N/A
TAQEVETYR	B4DN41	T24_Lnc	548.767	2	796.384	1	y6	#N/A	#N/A	#N/A	#N/A
TAQEVETYR	B4DN41	T24_CON	548.767	2	667.341	1	y5	#N/A	#N/A	#N/A	#N/A
TAQEVETYR	B4DN41	T24_Lnc	548.767	2	667.341	1	y5	#N/A	#N/A	#N/A	#N/A
TAQEVETYR	B4DN41	T24_CON	548.767	2	568.273	1	y4	#N/A	#N/A	#N/A	#N/A
TAQEVETYR	B4DN41	T24_Lnc	548.767	2	568.273	1	y4	#N/A	#N/A	#N/A	#N/A
TAQEVETYR	B4DN41	T24_CON	548.767	2	439.23	1	y3	#N/A	#N/A	#N/A	#N/A
TAQEVETYR	B4DN41	T24_Lnc	548.767	2	439.23	1	y3	#N/A	#N/A	#N/A	#N/A
TAQEVETYR	B4DN41	T24_CON	548.767	2	175.119	1	y1	#N/A	#N/A	#N/A	#N/A
TAQEVETYR	B4DN41	T24_Lnc	548.767	2	175.119	1	y1	#N/A	#N/A	#N/A	#N/A
TAQEVETYR	B4DN41	T24_CON	548.767	2	145.097	1	a2	#N/A	#N/A	#N/A	#N/A
TAQEVETYR	B4DN41	T24_Lnc	548.767	2	145.097	1	a2	#N/A	#N/A	#N/A	#N/A
EANQAINPK	B4DN41	T24_CON	492.759	2	201.087	1	b2	#N/A	#N/A	#N/A	#N/A
EANQAINPK	B4DN41	T24_Lnc	492.759	2	201.087	1	b2	#N/A	#N/A	#N/A	#N/A
EANQAINPK	B4DN41	T24_CON	492.759	2	784.431	1	y7	#N/A	#N/A	#N/A	#N/A
EANQAINPK	B4DN41	T24_Lnc	492.759	2	784.431	1	y7	#N/A	#N/A	#N/A	#N/A
EANQAINPK	B4DN41	T24_CON	492.759	2	542.33	1	y5	#N/A	#N/A	#N/A	#N/A
EANQAINPK	B4DN41	T24_Lnc	492.759	2	542.33	1	y5	#N/A	#N/A	#N/A	#N/A
EANQAINPK	B4DN41	T24_CON	492.759	2	471.293	1	y4	9.57	13362	0	2
EANQAINPK	B4DN41	T24_Lnc	492.759	2	471.293	1	y4	#N/A	#N/A	#N/A	#N/A
EANQAINPK	B4DN41	T24_CON	492.759	2	358.208	1	y3	#N/A	#N/A	#N/A	#N/A
EANQAINPK	B4DN41	T24_Lnc	492.759	2	358.208	1	y3	#N/A	#N/A	#N/A	#N/A
EANQAINPK	B4DN41	T24_CON	492.759	2	244.166	1	y2	#N/A	#N/A	#N/A	#N/A
EANQAINPK	B4DN41	T24_Lnc	492.759	2	244.166	1	y2	#N/A	#N/A	#N/A	#N/A
EANQAINPK	B4DN41	T24_CON	492.759	2	147.113	1	y1	9.57	156870	0	1
EANQAINPK	B4DN41	T24_Lnc	492.759	2	147.113	1	y1	9.55	35925	0	1
EANQAINPK	B4DN41	T24_CON	492.759	2	173.092	1	a2	#N/A	#N/A	#N/A	#N/A
EANQAINPK	B4DN41	T24_Lnc	492.759	2	173.092	1	a2	#N/A	#N/A	#N/A	#N/A
FNTANDDNVTQVR	P04040	T24_CON	747.353	2	262.119	1	b2	35.09	12341	0	1
FNTANDDNVTQVR	P04040	T24_Lnc	747.353	2	262.119	1	b2	#N/A	#N/A	#N/A	#N/A
FNTANDDNVTQVR	P04040	T24_CON	747.353	2	363.166	1	b3	#N/A	#N/A	#N/A	#N/A
FNTANDDNVTQVR	P04040	T24_Lnc	747.353	2	363.166	1	b3	#N/A	#N/A	#N/A	#N/A
FNTANDDNVTQVR	P04040	T24_CON	747.353	2	274.627	2	b5	#N/A	#N/A	#N/A	#N/A
FNTANDDNVTQVR	P04040	T24_Lnc	747.353	2	274.627	2	b5	#N/A	#N/A	#N/A	#N/A
FNTANDDNVTQVR	P04040	T24_CON	747.353	2	1131.54	1	y10	35.13	2724	0	3
FNTANDDNVTQVR	P04040	T24_Lnc	747.353	2	1131.54	1	y10	#N/A	#N/A	#N/A	#N/A
FNTANDDNVTQVR	P04040	T24_CON	747.353	2	1060.5	1	y9	35.17	3529	0	2
FNTANDDNVTQVR	P04040	T24_Lnc	747.353	2	1060.5	1	y9	#N/A	#N/A	#N/A	#N/A
FNTANDDNVTQVR	P04040	T24_CON	747.353	2	831.432	1	y7	#N/A	#N/A	#N/A	#N/A
FNTANDDNVTQVR	P04040	T24_Lnc	747.353	2	831.432	1	y7	#N/A	#N/A	#N/A	#N/A
FNTANDDNVTQVR	P04040	T24_CON	747.353	2	503.294	1	y4	#N/A	#N/A	#N/A	#N/A
FNTANDDNVTQVR	P04040	T24_Lnc	747.353	2	503.294	1	y4	#N/A	#N/A	#N/A	#N/A
FNTANDDNVTQVR	P04040	T24_CON	747.353	2	175.119	1	y1	#N/A	#N/A	#N/A	#N/A
FNTANDDNVTQVR	P04040	T24_Lnc	747.353	2	175.119	1	y1	#N/A	#N/A	#N/A	#N/A
LNVITVGPR	P04040	T24_CON	484.798	2	228.134	1	b2	#N/A	#N/A	#N/A	#N/A
LNVITVGPR	P04040	T24_Lnc	484.798	2	228.134	1	b2	#N/A	#N/A	#N/A	#N/A
LNVITVGPR	P04040	T24_CON	484.798	2	327.203	1	b3	#N/A	#N/A	#N/A	#N/A
LNVITVGPR	P04040	T24_Lnc	484.798	2	327.203	1	b3	#N/A	#N/A	#N/A	#N/A
LNVITVGPR	P04040	T24_CON	484.798	2	855.505	1	y8	#N/A	#N/A	#N/A	#N/A
LNVITVGPR	P04040	T24_Lnc	484.798	2	855.505	1	y8	#N/A	#N/A	#N/A	#N/A
LNVITVGPR	P04040	T24_CON	484.798	2	741.462	1	y7	#N/A	#N/A	#N/A	#N/A
LNVITVGPR	P04040	T24_Lnc	484.798	2	741.462	1	y7	#N/A	#N/A	#N/A	#N/A
LNVITVGPR	P04040	T24_CON	484.798	2	642.393	1	y6	#N/A	#N/A	#N/A	#N/A
LNVITVGPR	P04040	T24_Lnc	484.798	2	642.393	1	y6	#N/A	#N/A	#N/A	#N/A
LNVITVGPR	P04040	T24_CON	484.798	2	529.309	1	y5	#N/A	#N/A	#N/A	#N/A
LNVITVGPR	P04040	T24_Lnc	484.798	2	529.309	1	y5	#N/A	#N/A	#N/A	#N/A
LNVITVGPR	P04040	T24_CON	484.798	2	428.262	1	y4	#N/A	#N/A	#N/A	#N/A
LNVITVGPR	P04040	T24_Lnc	484.798	2	428.262	1	y4	#N/A	#N/A	#N/A	#N/A
LNVITVGPR	P04040	T24_CON	484.798	2	329.193	1	y3	#N/A	#N/A	#N/A	#N/A
LNVITVGPR	P04040	T24_Lnc	484.798	2	329.193	1	y3	#N/A	#N/A	#N/A	#N/A
LLASTLVHSVK	Q9NYF8-2	T24_CON	584.358	2	227.175	1	b2	#N/A	#N/A	#N/A	#N/A
LLASTLVHSVK	Q9NYF8-2	T24_Lnc	584.358	2	227.175	1	b2	#N/A	#N/A	#N/A	#N/A
LLASTLVHSVK	Q9NYF8-2	T24_CON	584.358	2	941.541	1	y9	#N/A	#N/A	#N/A	#N/A
LLASTLVHSVK	Q9NYF8-2	T24_Lnc	584.358	2	941.541	1	y9	#N/A	#N/A	#N/A	#N/A
LLASTLVHSVK	Q9NYF8-2	T24_CON	584.358	2	870.504	1	y8	#N/A	#N/A	#N/A	#N/A
LLASTLVHSVK	Q9NYF8-2	T24_Lnc	584.358	2	870.504	1	y8	#N/A	#N/A	#N/A	#N/A
LLASTLVHSVK	Q9NYF8-2	T24_CON	584.358	2	682.425	1	y6	#N/A	#N/A	#N/A	#N/A
LLASTLVHSVK	Q9NYF8-2	T24_Lnc	584.358	2	682.425	1	y6	#N/A	#N/A	#N/A	#N/A
LLASTLVHSVK	Q9NYF8-2	T24_CON	584.358	2	470.272	1	y4	#N/A	#N/A	#N/A	#N/A
LLASTLVHSVK	Q9NYF8-2	T24_Lnc	584.358	2	470.272	1	y4	#N/A	#N/A	#N/A	#N/A
LLASTLVHSVK	Q9NYF8-2	T24_CON	584.358	2	333.213	1	y3	#N/A	#N/A	#N/A	#N/A
LLASTLVHSVK	Q9NYF8-2	T24_Lnc	584.358	2	333.213	1	y3	#N/A	#N/A	#N/A	#N/A
LLASTLVHSVK	Q9NYF8-2	T24_CON	584.358	2	147.113	1	y1	#N/A	#N/A	#N/A	#N/A
LLASTLVHSVK	Q9NYF8-2	T24_Lnc	584.358	2	147.113	1	y1	#N/A	#N/A	#N/A	#N/A
LLASTLVHSVK	Q9NYF8-2	T24_CON	584.358	2	199.18	1	a2	#N/A	#N/A	#N/A	#N/A
LLASTLVHSVK	Q9NYF8-2	T24_Lnc	584.358	2	199.18	1	a2	#N/A	#N/A	#N/A	#N/A
SFATASHR	Q9NYF8-2	T24_CON	438.72	2	235.108	1	b2	8.99	3303	0	4
SFATASHR	Q9NYF8-2	T24_Lnc	438.72	2	235.108	1	b2	9.02	14477	0	2
SFATASHR	Q9NYF8-2	T24_CON	438.72	2	306.145	1	b3	8.87	0	0	0
SFATASHR	Q9NYF8-2	T24_Lnc	438.72	2	306.145	1	b3	8.9	0	0	0
SFATASHR	Q9NYF8-2	T24_CON	438.72	2	642.332	1	y6	8.99	4759	0	2
SFATASHR	Q9NYF8-2	T24_Lnc	438.72	2	642.332	1	y6	9.02	10200	0	3
SFATASHR	Q9NYF8-2	T24_CON	438.72	2	571.295	1	y5	8.87	0	0	0
SFATASHR	Q9NYF8-2	T24_Lnc	438.72	2	571.295	1	y5	9.02	3657	0	5
SFATASHR	Q9NYF8-2	T24_CON	438.72	2	470.247	1	y4	8.87	0	0	0
SFATASHR	Q9NYF8-2	T24_Lnc	438.72	2	470.247	1	y4	8.9	0	0	0
SFATASHR	Q9NYF8-2	T24_CON	438.72	2	399.21	1	y3	8.87	0	0	0
SFATASHR	Q9NYF8-2	T24_Lnc	438.72	2	399.21	1	y3	8.9	0	0	0
SFATASHR	Q9NYF8-2	T24_CON	438.72	2	175.119	1	y1	8.93	4338	36479	3
SFATASHR	Q9NYF8-2	T24_Lnc	438.72	2	175.119	1	y1	9.02	6853	0	4
SFATASHR	Q9NYF8-2	T24_CON	438.72	2	207.113	1	a2	8.99	28789	0	1
SFATASHR	Q9NYF8-2	T24_Lnc	438.72	2	207.113	1	a2	9.02	44673	0	1
VNYDTTESK	A8KAQ5	T24_CON	528.746	2	214.119	1	b2	#N/A	#N/A	#N/A	#N/A
VNYDTTESK	A8KAQ5	T24_Lnc	528.746	2	214.119	1	b2	#N/A	#N/A	#N/A	#N/A
VNYDTTESK	A8KAQ5	T24_CON	528.746	2	957.416	1	y8	#N/A	#N/A	#N/A	#N/A
VNYDTTESK	A8KAQ5	T24_Lnc	528.746	2	957.416	1	y8	#N/A	#N/A	#N/A	#N/A
VNYDTTESK	A8KAQ5	T24_CON	528.746	2	843.373	1	y7	#N/A	#N/A	#N/A	#N/A
VNYDTTESK	A8KAQ5	T24_Lnc	528.746	2	843.373	1	y7	#N/A	#N/A	#N/A	#N/A
VNYDTTESK	A8KAQ5	T24_CON	528.746	2	680.31	1	y6	#N/A	#N/A	#N/A	#N/A
VNYDTTESK	A8KAQ5	T24_Lnc	528.746	2	680.31	1	y6	#N/A	#N/A	#N/A	#N/A
VNYDTTESK	A8KAQ5	T24_CON	528.746	2	565.283	1	y5	#N/A	#N/A	#N/A	#N/A
VNYDTTESK	A8KAQ5	T24_Lnc	528.746	2	565.283	1	y5	#N/A	#N/A	#N/A	#N/A
VNYDTTESK	A8KAQ5	T24_CON	528.746	2	464.235	1	y4	#N/A	#N/A	#N/A	#N/A
VNYDTTESK	A8KAQ5	T24_Lnc	528.746	2	464.235	1	y4	#N/A	#N/A	#N/A	#N/A
VNYDTTESK	A8KAQ5	T24_CON	528.746	2	234.145	1	y2	#N/A	#N/A	#N/A	#N/A
VNYDTTESK	A8KAQ5	T24_Lnc	528.746	2	234.145	1	y2	#N/A	#N/A	#N/A	#N/A
VNYDTTESK	A8KAQ5	T24_CON	528.746	2	186.124	1	a2	#N/A	#N/A	#N/A	#N/A
VNYDTTESK	A8KAQ5	T24_Lnc	528.746	2	186.124	1	a2	#N/A	#N/A	#N/A	#N/A
GYAFIEYEHER	A8KAQ5	T24_CON	707.325	2	221.092	1	b2	#N/A	#N/A	#N/A	#N/A
GYAFIEYEHER	A8KAQ5	T24_Lnc	707.325	2	221.092	1	b2	#N/A	#N/A	#N/A	#N/A
GYAFIEYEHER	A8KAQ5	T24_CON	707.325	2	292.129	1	b3	#N/A	#N/A	#N/A	#N/A
GYAFIEYEHER	A8KAQ5	T24_Lnc	707.325	2	292.129	1	b3	#N/A	#N/A	#N/A	#N/A
GYAFIEYEHER	A8KAQ5	T24_CON	707.325	2	1193.56	1	y9	#N/A	#N/A	#N/A	#N/A
GYAFIEYEHER	A8KAQ5	T24_Lnc	707.325	2	1193.56	1	y9	#N/A	#N/A	#N/A	#N/A
GYAFIEYEHER	A8KAQ5	T24_CON	707.325	2	1122.52	1	y8	#N/A	#N/A	#N/A	#N/A
GYAFIEYEHER	A8KAQ5	T24_Lnc	707.325	2	1122.52	1	y8	#N/A	#N/A	#N/A	#N/A
GYAFIEYEHER	A8KAQ5	T24_CON	707.325	2	975.453	1	y7	#N/A	#N/A	#N/A	#N/A
GYAFIEYEHER	A8KAQ5	T24_Lnc	707.325	2	975.453	1	y7	#N/A	#N/A	#N/A	#N/A
GYAFIEYEHER	A8KAQ5	T24_CON	707.325	2	862.369	1	y6	#N/A	#N/A	#N/A	#N/A
GYAFIEYEHER	A8KAQ5	T24_Lnc	707.325	2	862.369	1	y6	#N/A	#N/A	#N/A	#N/A
GYAFIEYEHER	A8KAQ5	T24_CON	707.325	2	733.326	1	y5	#N/A	#N/A	#N/A	#N/A
GYAFIEYEHER	A8KAQ5	T24_Lnc	707.325	2	733.326	1	y5	#N/A	#N/A	#N/A	#N/A
GYAFIEYEHER	A8KAQ5	T24_CON	707.325	2	193.097	1	a2	#N/A	#N/A	#N/A	#N/A
GYAFIEYEHER	A8KAQ5	T24_Lnc	707.325	2	193.097	1	a2	#N/A	#N/A	#N/A	#N/A
SSPATADKR	Q6ZVL3	T24_CON	466.743	2	175.071	1	b2	11.42	2842061	0	4
SSPATADKR	Q6ZVL3	T24_Lnc	466.743	2	175.071	1	b2	11.52	582964	0	4
SSPATADKR	Q6ZVL3	T24_CON	466.743	2	758.368	1	b8	#N/A	#N/A	#N/A	#N/A
SSPATADKR	Q6ZVL3	T24_Lnc	466.743	2	758.368	1	b8	#N/A	#N/A	#N/A	#N/A
SSPATADKR	Q6ZVL3	T24_CON	466.743	2	661.363	1	y6	11.42	6913309	0	2
SSPATADKR	Q6ZVL3	T24_Lnc	466.743	2	661.363	1	y6	11.52	1423513	29640	2
SSPATADKR	Q6ZVL3	T24_CON	466.743	2	590.326	1	y5	11.42	8610392	0	1
SSPATADKR	Q6ZVL3	T24_Lnc	466.743	2	590.326	1	y5	11.52	1715357	24140	1
SSPATADKR	Q6ZVL3	T24_CON	466.743	2	489.278	1	y4	11.42	2351868	0	5
SSPATADKR	Q6ZVL3	T24_Lnc	466.743	2	489.278	1	y4	11.52	418246	19086	5
SSPATADKR	Q6ZVL3	T24_CON	466.743	2	175.119	1	y1	11.42	507951	0	6
SSPATADKR	Q6ZVL3	T24_Lnc	466.743	2	175.119	1	y1	11.52	85886	0	6
SSPATADKR	Q6ZVL3	T24_CON	466.743	2	147.076	1	a2	11.42	4663643	0	3
SSPATADKR	Q6ZVL3	T24_Lnc	466.743	2	147.076	1	a2	11.52	963854	17175	3
VAPAPAVVK	Q5T8U3	T24_CON	426.271	2	171.113	1	b2	19.86	95048	0	3
VAPAPAVVK	Q5T8U3	T24_Lnc	426.271	2	171.113	1	b2	#N/A	#N/A	#N/A	#N/A
VAPAPAVVK	Q5T8U3	T24_CON	426.271	2	268.166	1	b3	19.86	34378	0	5
VAPAPAVVK	Q5T8U3	T24_Lnc	426.271	2	268.166	1	b3	#N/A	#N/A	#N/A	#N/A
VAPAPAVVK	Q5T8U3	T24_CON	426.271	2	436.255	1	b5	20.02	24741	0	7
VAPAPAVVK	Q5T8U3	T24_Lnc	426.271	2	436.255	1	b5	#N/A	#N/A	#N/A	#N/A
VAPAPAVVK	Q5T8U3	T24_CON	426.271	2	681.429	1	y7	19.94	84818	0	4
VAPAPAVVK	Q5T8U3	T24_Lnc	426.271	2	681.429	1	y7	#N/A	#N/A	#N/A	#N/A
VAPAPAVVK	Q5T8U3	T24_CON	426.271	2	584.377	1	y6	19.98	24326	0	8
VAPAPAVVK	Q5T8U3	T24_Lnc	426.271	2	584.377	1	y6	#N/A	#N/A	#N/A	#N/A
VAPAPAVVK	Q5T8U3	T24_CON	426.271	2	513.34	1	y5	19.94	208826	0	1
VAPAPAVVK	Q5T8U3	T24_Lnc	426.271	2	513.34	1	y5	20.07	8488	0	2
VAPAPAVVK	Q5T8U3	T24_CON	426.271	2	147.113	1	y1	19.94	26267	0	6
VAPAPAVVK	Q5T8U3	T24_Lnc	426.271	2	147.113	1	y1	#N/A	#N/A	#N/A	#N/A
VAPAPAVVK	Q5T8U3	T24_CON	426.271	2	143.118	1	a2	19.98	207020	0	2
VAPAPAVVK	Q5T8U3	T24_Lnc	426.271	2	143.118	1	a2	20.03	13318	0	1
AGVNTVTTLVENK	Q5T8U3	T24_CON	673.37	2	129.066	1	b2	#N/A	#N/A	#N/A	#N/A
AGVNTVTTLVENK	Q5T8U3	T24_Lnc	673.37	2	129.066	1	b2	#N/A	#N/A	#N/A	#N/A
AGVNTVTTLVENK	Q5T8U3	T24_CON	673.37	2	228.134	1	b3	#N/A	#N/A	#N/A	#N/A
AGVNTVTTLVENK	Q5T8U3	T24_Lnc	673.37	2	228.134	1	b3	#N/A	#N/A	#N/A	#N/A
AGVNTVTTLVENK	Q5T8U3	T24_CON	673.37	2	804.446	1	y7	62.56	75579	0	1
AGVNTVTTLVENK	Q5T8U3	T24_Lnc	673.37	2	804.446	1	y7	#N/A	#N/A	#N/A	#N/A
AGVNTVTTLVENK	Q5T8U3	T24_CON	673.37	2	489.267	1	y4	62.54	9231	0	3
AGVNTVTTLVENK	Q5T8U3	T24_Lnc	673.37	2	489.267	1	y4	#N/A	#N/A	#N/A	#N/A
AGVNTVTTLVENK	Q5T8U3	T24_CON	673.37	2	390.198	1	y3	#N/A	#N/A	#N/A	#N/A
AGVNTVTTLVENK	Q5T8U3	T24_Lnc	673.37	2	390.198	1	y3	#N/A	#N/A	#N/A	#N/A
AGVNTVTTLVENK	Q5T8U3	T24_CON	673.37	2	261.156	1	y2	62.52	18591	0	2
AGVNTVTTLVENK	Q5T8U3	T24_Lnc	673.37	2	261.156	1	y2	#N/A	#N/A	#N/A	#N/A
AGVNTVTTLVENK	Q5T8U3	T24_CON	673.37	2	147.113	1	y1	#N/A	#N/A	#N/A	#N/A
AGVNTVTTLVENK	Q5T8U3	T24_Lnc	673.37	2	147.113	1	y1	62.75	8317	0	1
AGVNTVTTLVENK	Q5T8U3	T24_CON	673.37	2	101.071	1	a2	#N/A	#N/A	#N/A	#N/A
AGVNTVTTLVENK	Q5T8U3	T24_Lnc	673.37	2	101.071	1	a2	#N/A	#N/A	#N/A	#N/A
IALTDNALIAR	A8MUD9	T24_CON	585.846	2	185.128	1	b2	#N/A	#N/A	#N/A	#N/A
IALTDNALIAR	A8MUD9	T24_Lnc	585.846	2	185.128	1	b2	#N/A	#N/A	#N/A	#N/A
IALTDNALIAR	A8MUD9	T24_CON	585.846	2	1057.6	1	y10	#N/A	#N/A	#N/A	#N/A
IALTDNALIAR	A8MUD9	T24_Lnc	585.846	2	1057.6	1	y10	#N/A	#N/A	#N/A	#N/A
IALTDNALIAR	A8MUD9	T24_CON	585.846	2	986.563	1	y9	#N/A	#N/A	#N/A	#N/A
IALTDNALIAR	A8MUD9	T24_Lnc	585.846	2	986.563	1	y9	#N/A	#N/A	#N/A	#N/A
IALTDNALIAR	A8MUD9	T24_CON	585.846	2	873.479	1	y8	#N/A	#N/A	#N/A	#N/A
IALTDNALIAR	A8MUD9	T24_Lnc	585.846	2	873.479	1	y8	#N/A	#N/A	#N/A	#N/A
IALTDNALIAR	A8MUD9	T24_CON	585.846	2	772.431	1	y7	#N/A	#N/A	#N/A	#N/A
IALTDNALIAR	A8MUD9	T24_Lnc	585.846	2	772.431	1	y7	#N/A	#N/A	#N/A	#N/A
IALTDNALIAR	A8MUD9	T24_CON	585.846	2	657.404	1	y6	#N/A	#N/A	#N/A	#N/A
IALTDNALIAR	A8MUD9	T24_Lnc	585.846	2	657.404	1	y6	#N/A	#N/A	#N/A	#N/A
IALTDNALIAR	A8MUD9	T24_CON	585.846	2	175.119	1	y1	#N/A	#N/A	#N/A	#N/A
IALTDNALIAR	A8MUD9	T24_Lnc	585.846	2	175.119	1	y1	#N/A	#N/A	#N/A	#N/A
IALTDNALIAR	A8MUD9	T24_CON	585.846	2	157.134	1	a2	#N/A	#N/A	#N/A	#N/A
IALTDNALIAR	A8MUD9	T24_Lnc	585.846	2	157.134	1	a2	#N/A	#N/A	#N/A	#N/A
TTHFVEGGDAGNR	A8MUD9	T24_CON	680.816	2	340.162	1	b3	#N/A	#N/A	#N/A	#N/A
TTHFVEGGDAGNR	A8MUD9	T24_Lnc	680.816	2	340.162	1	b3	#N/A	#N/A	#N/A	#N/A
TTHFVEGGDAGNR	A8MUD9	T24_CON	680.816	2	1021.47	1	y10	#N/A	#N/A	#N/A	#N/A
TTHFVEGGDAGNR	A8MUD9	T24_Lnc	680.816	2	1021.47	1	y10	#N/A	#N/A	#N/A	#N/A
TTHFVEGGDAGNR	A8MUD9	T24_CON	680.816	2	874.401	1	y9	#N/A	#N/A	#N/A	#N/A
TTHFVEGGDAGNR	A8MUD9	T24_Lnc	680.816	2	874.401	1	y9	#N/A	#N/A	#N/A	#N/A
TTHFVEGGDAGNR	A8MUD9	T24_CON	680.816	2	775.333	1	y8	#N/A	#N/A	#N/A	#N/A
TTHFVEGGDAGNR	A8MUD9	T24_Lnc	680.816	2	775.333	1	y8	#N/A	#N/A	#N/A	#N/A
TTHFVEGGDAGNR	A8MUD9	T24_CON	680.816	2	646.29	1	y7	#N/A	#N/A	#N/A	#N/A
TTHFVEGGDAGNR	A8MUD9	T24_Lnc	680.816	2	646.29	1	y7	#N/A	#N/A	#N/A	#N/A
TTHFVEGGDAGNR	A8MUD9	T24_CON	680.816	2	417.22	1	y4	#N/A	#N/A	#N/A	#N/A
TTHFVEGGDAGNR	A8MUD9	T24_Lnc	680.816	2	417.22	1	y4	#N/A	#N/A	#N/A	#N/A
TTHFVEGGDAGNR	A8MUD9	T24_CON	680.816	2	175.119	1	y1	#N/A	#N/A	#N/A	#N/A
TTHFVEGGDAGNR	A8MUD9	T24_Lnc	680.816	2	175.119	1	y1	#N/A	#N/A	#N/A	#N/A
SAINEVVTR	H7C2W9	T24_CON	494.775	2	159.076	1	b2	33.32	176786	0	3
SAINEVVTR	H7C2W9	T24_Lnc	494.775	2	159.076	1	b2	33.1	4314	0	3
SAINEVVTR	H7C2W9	T24_CON	494.775	2	830.473	1	y7	33.32	105809	0	7
SAINEVVTR	H7C2W9	T24_Lnc	494.775	2	830.473	1	y7	32.86	0	0	0
SAINEVVTR	H7C2W9	T24_CON	494.775	2	717.389	1	y6	33.32	477728	0	1
SAINEVVTR	H7C2W9	T24_Lnc	494.775	2	717.389	1	y6	33.02	21727	0	1
SAINEVVTR	H7C2W9	T24_CON	494.775	2	603.346	1	y5	33.32	140652	0	4
SAINEVVTR	H7C2W9	T24_Lnc	494.775	2	603.346	1	y5	32.86	0	0	0
SAINEVVTR	H7C2W9	T24_CON	494.775	2	474.303	1	y4	33.32	127251	0	6
SAINEVVTR	H7C2W9	T24_Lnc	494.775	2	474.303	1	y4	32.86	0	0	0
SAINEVVTR	H7C2W9	T24_CON	494.775	2	375.235	1	y3	33.32	128694	0	5
SAINEVVTR	H7C2W9	T24_Lnc	494.775	2	375.235	1	y3	33.02	2401	0	4
SAINEVVTR	H7C2W9	T24_CON	494.775	2	175.119	1	y1	33.32	83222	0	8
SAINEVVTR	H7C2W9	T24_Lnc	494.775	2	175.119	1	y1	33.14	1705	0	5
SAINEVVTR	H7C2W9	T24_CON	494.775	2	131.082	1	a2	33.32	242290	0	2
SAINEVVTR	H7C2W9	T24_Lnc	494.775	2	131.082	1	a2	33.06	8200	0	2
LYTLVTYVPVTTFK	H7C2W9	T24_CON	822.966	2	277.155	1	b2	#N/A	#N/A	#N/A	#N/A
LYTLVTYVPVTTFK	H7C2W9	T24_Lnc	822.966	2	277.155	1	b2	#N/A	#N/A	#N/A	#N/A
LYTLVTYVPVTTFK	H7C2W9	T24_CON	822.966	2	378.202	1	b3	#N/A	#N/A	#N/A	#N/A
LYTLVTYVPVTTFK	H7C2W9	T24_Lnc	822.966	2	378.202	1	b3	#N/A	#N/A	#N/A	#N/A
LYTLVTYVPVTTFK	H7C2W9	T24_CON	822.966	2	1154.65	1	y10	#N/A	#N/A	#N/A	#N/A
LYTLVTYVPVTTFK	H7C2W9	T24_Lnc	822.966	2	1154.65	1	y10	#N/A	#N/A	#N/A	#N/A
LYTLVTYVPVTTFK	H7C2W9	T24_CON	822.966	2	1055.58	1	y9	#N/A	#N/A	#N/A	#N/A
LYTLVTYVPVTTFK	H7C2W9	T24_Lnc	822.966	2	1055.58	1	y9	#N/A	#N/A	#N/A	#N/A
LYTLVTYVPVTTFK	H7C2W9	T24_CON	822.966	2	692.398	1	y6	#N/A	#N/A	#N/A	#N/A
LYTLVTYVPVTTFK	H7C2W9	T24_Lnc	822.966	2	692.398	1	y6	#N/A	#N/A	#N/A	#N/A
LYTLVTYVPVTTFK	H7C2W9	T24_CON	822.966	2	496.277	1	y4	#N/A	#N/A	#N/A	#N/A
LYTLVTYVPVTTFK	H7C2W9	T24_Lnc	822.966	2	496.277	1	y4	#N/A	#N/A	#N/A	#N/A
LYTLVTYVPVTTFK	H7C2W9	T24_CON	822.966	2	395.229	1	y3	#N/A	#N/A	#N/A	#N/A
LYTLVTYVPVTTFK	H7C2W9	T24_Lnc	822.966	2	395.229	1	y3	#N/A	#N/A	#N/A	#N/A
LYTLVTYVPVTTFK	H7C2W9	T24_CON	822.966	2	249.16	1	a2	#N/A	#N/A	#N/A	#N/A
LYTLVTYVPVTTFK	H7C2W9	T24_Lnc	822.966	2	249.16	1	a2	#N/A	#N/A	#N/A	#N/A
LAAELEDR	J3KTJ8	T24_CON	458.74	2	185.128	1	b2	#N/A	#N/A	#N/A	#N/A
LAAELEDR	J3KTJ8	T24_Lnc	458.74	2	185.128	1	b2	#N/A	#N/A	#N/A	#N/A
LAAELEDR	J3KTJ8	T24_CON	458.74	2	256.166	1	b3	#N/A	#N/A	#N/A	#N/A
LAAELEDR	J3KTJ8	T24_Lnc	458.74	2	256.166	1	b3	#N/A	#N/A	#N/A	#N/A
LAAELEDR	J3KTJ8	T24_CON	458.74	2	803.389	1	y7	#N/A	#N/A	#N/A	#N/A
LAAELEDR	J3KTJ8	T24_Lnc	458.74	2	803.389	1	y7	#N/A	#N/A	#N/A	#N/A
LAAELEDR	J3KTJ8	T24_CON	458.74	2	732.352	1	y6	#N/A	#N/A	#N/A	#N/A
LAAELEDR	J3KTJ8	T24_Lnc	458.74	2	732.352	1	y6	#N/A	#N/A	#N/A	#N/A
LAAELEDR	J3KTJ8	T24_CON	458.74	2	532.273	1	y4	#N/A	#N/A	#N/A	#N/A
LAAELEDR	J3KTJ8	T24_Lnc	458.74	2	532.273	1	y4	#N/A	#N/A	#N/A	#N/A
LAAELEDR	J3KTJ8	T24_CON	458.74	2	290.146	1	y2	#N/A	#N/A	#N/A	#N/A
LAAELEDR	J3KTJ8	T24_Lnc	458.74	2	290.146	1	y2	#N/A	#N/A	#N/A	#N/A
LAAELEDR	J3KTJ8	T24_CON	458.74	2	175.119	1	y1	#N/A	#N/A	#N/A	#N/A
LAAELEDR	J3KTJ8	T24_Lnc	458.74	2	175.119	1	y1	#N/A	#N/A	#N/A	#N/A
LAAELEDR	J3KTJ8	T24_CON	458.74	2	157.134	1	a2	#N/A	#N/A	#N/A	#N/A
LAAELEDR	J3KTJ8	T24_Lnc	458.74	2	157.134	1	a2	#N/A	#N/A	#N/A	#N/A
ALQDLENAASGDATVR	J3KTJ8	T24_CON	815.905	2	157.097	2	b3	#N/A	#N/A	#N/A	#N/A
ALQDLENAASGDATVR	J3KTJ8	T24_Lnc	815.905	2	157.097	2	b3	#N/A	#N/A	#N/A	#N/A
ALQDLENAASGDATVR	J3KTJ8	T24_CON	815.905	2	961.47	1	y10	#N/A	#N/A	#N/A	#N/A
ALQDLENAASGDATVR	J3KTJ8	T24_Lnc	815.905	2	961.47	1	y10	#N/A	#N/A	#N/A	#N/A
ALQDLENAASGDATVR	J3KTJ8	T24_CON	815.905	2	776.39	1	y8	#N/A	#N/A	#N/A	#N/A
ALQDLENAASGDATVR	J3KTJ8	T24_Lnc	815.905	2	776.39	1	y8	#N/A	#N/A	#N/A	#N/A
ALQDLENAASGDATVR	J3KTJ8	T24_CON	815.905	2	705.353	1	y7	#N/A	#N/A	#N/A	#N/A
ALQDLENAASGDATVR	J3KTJ8	T24_Lnc	815.905	2	705.353	1	y7	#N/A	#N/A	#N/A	#N/A
ALQDLENAASGDATVR	J3KTJ8	T24_CON	815.905	2	618.321	1	y6	#N/A	#N/A	#N/A	#N/A
ALQDLENAASGDATVR	J3KTJ8	T24_Lnc	815.905	2	618.321	1	y6	#N/A	#N/A	#N/A	#N/A
ALQDLENAASGDATVR	J3KTJ8	T24_CON	815.905	2	446.272	1	y4	#N/A	#N/A	#N/A	#N/A
ALQDLENAASGDATVR	J3KTJ8	T24_Lnc	815.905	2	446.272	1	y4	#N/A	#N/A	#N/A	#N/A
ALQDLENAASGDATVR	J3KTJ8	T24_CON	815.905	2	175.119	1	y1	#N/A	#N/A	#N/A	#N/A
ALQDLENAASGDATVR	J3KTJ8	T24_Lnc	815.905	2	175.119	1	y1	#N/A	#N/A	#N/A	#N/A
LAPDYDALDVANK	H7BY10	T24_CON	702.854	2	185.128	1	b2	60.28	0	0	0
LAPDYDALDVANK	H7BY10	T24_Lnc	702.854	2	185.128	1	b2	65.38	1932	0	3
LAPDYDALDVANK	H7BY10	T24_CON	702.854	2	1123.53	1	y10	60.28	0	0	0
LAPDYDALDVANK	H7BY10	T24_Lnc	702.854	2	1123.53	1	y10	#N/A	#N/A	#N/A	#N/A
LAPDYDALDVANK	H7BY10	T24_CON	702.854	2	1008.5	1	y9	60.28	0	0	0
LAPDYDALDVANK	H7BY10	T24_Lnc	702.854	2	1008.5	1	y9	#N/A	#N/A	#N/A	#N/A
LAPDYDALDVANK	H7BY10	T24_CON	702.854	2	845.436	1	y8	60.28	0	0	0
LAPDYDALDVANK	H7BY10	T24_Lnc	702.854	2	845.436	1	y8	65.35	3027	0	1
LAPDYDALDVANK	H7BY10	T24_CON	702.854	2	730.409	1	y7	60.28	0	0	0
LAPDYDALDVANK	H7BY10	T24_Lnc	702.854	2	730.409	1	y7	65.38	1298	0	4
LAPDYDALDVANK	H7BY10	T24_CON	702.854	2	332.193	1	y3	60.28	0	0	0
LAPDYDALDVANK	H7BY10	T24_Lnc	702.854	2	332.193	1	y3	#N/A	#N/A	#N/A	#N/A
LAPDYDALDVANK	H7BY10	T24_CON	702.854	2	261.156	1	y2	60.28	0	0	0
LAPDYDALDVANK	H7BY10	T24_Lnc	702.854	2	261.156	1	y2	#N/A	#N/A	#N/A	#N/A
LAPDYDALDVANK	H7BY10	T24_CON	702.854	2	157.134	1	a2	60.31	1402	0	1
LAPDYDALDVANK	H7BY10	T24_Lnc	702.854	2	157.134	1	a2	65.36	2529	0	2
LDHYAIIK	H7BY10	T24_CON	486.779	2	366.177	1	b3	#N/A	#N/A	#N/A	#N/A
LDHYAIIK	H7BY10	T24_Lnc	486.779	2	366.177	1	b3	#N/A	#N/A	#N/A	#N/A
LDHYAIIK	H7BY10	T24_CON	486.779	2	600.278	1	b5	#N/A	#N/A	#N/A	#N/A
LDHYAIIK	H7BY10	T24_Lnc	486.779	2	600.278	1	b5	#N/A	#N/A	#N/A	#N/A
LDHYAIIK	H7BY10	T24_CON	486.779	2	713.362	1	b6	#N/A	#N/A	#N/A	#N/A
LDHYAIIK	H7BY10	T24_Lnc	486.779	2	713.362	1	b6	#N/A	#N/A	#N/A	#N/A
LDHYAIIK	H7BY10	T24_CON	486.779	2	607.381	1	y5	#N/A	#N/A	#N/A	#N/A
LDHYAIIK	H7BY10	T24_Lnc	486.779	2	607.381	1	y5	#N/A	#N/A	#N/A	#N/A
LDHYAIIK	H7BY10	T24_CON	486.779	2	260.197	1	y2	#N/A	#N/A	#N/A	#N/A
LDHYAIIK	H7BY10	T24_Lnc	486.779	2	260.197	1	y2	#N/A	#N/A	#N/A	#N/A
LDHYAIIK	H7BY10	T24_CON	486.779	2	147.113	1	y1	#N/A	#N/A	#N/A	#N/A
LDHYAIIK	H7BY10	T24_Lnc	486.779	2	147.113	1	y1	#N/A	#N/A	#N/A	#N/A
LDHYAIIK	H7BY10	T24_CON	486.779	2	201.123	1	a2	#N/A	#N/A	#N/A	#N/A
LDHYAIIK	H7BY10	T24_Lnc	486.779	2	201.123	1	a2	#N/A	#N/A	#N/A	#N/A
VEQATKPSFESGR	P38159	T24_CON	718.362	2	229.118	1	b2	#N/A	#N/A	#N/A	#N/A
VEQATKPSFESGR	P38159	T24_Lnc	718.362	2	229.118	1	b2	#N/A	#N/A	#N/A	#N/A
VEQATKPSFESGR	P38159	T24_CON	718.362	2	357.177	1	b3	#N/A	#N/A	#N/A	#N/A
VEQATKPSFESGR	P38159	T24_Lnc	718.362	2	357.177	1	b3	#N/A	#N/A	#N/A	#N/A
VEQATKPSFESGR	P38159	T24_CON	718.362	2	1079.55	1	y10	#N/A	#N/A	#N/A	#N/A
VEQATKPSFESGR	P38159	T24_Lnc	718.362	2	1079.55	1	y10	#N/A	#N/A	#N/A	#N/A
VEQATKPSFESGR	P38159	T24_CON	718.362	2	1008.51	1	y9	#N/A	#N/A	#N/A	#N/A
VEQATKPSFESGR	P38159	T24_Lnc	718.362	2	1008.51	1	y9	#N/A	#N/A	#N/A	#N/A
VEQATKPSFESGR	P38159	T24_CON	718.362	2	907.463	1	y8	#N/A	#N/A	#N/A	#N/A
VEQATKPSFESGR	P38159	T24_Lnc	718.362	2	907.463	1	y8	#N/A	#N/A	#N/A	#N/A
VEQATKPSFESGR	P38159	T24_CON	718.362	2	779.368	1	y7	#N/A	#N/A	#N/A	#N/A
VEQATKPSFESGR	P38159	T24_Lnc	718.362	2	779.368	1	y7	19.2	4707	0	1
VEQATKPSFESGR	P38159	T24_CON	718.362	2	319.172	1	y3	#N/A	#N/A	#N/A	#N/A
VEQATKPSFESGR	P38159	T24_Lnc	718.362	2	319.172	1	y3	#N/A	#N/A	#N/A	#N/A
VEQATKPSFESGR	P38159	T24_CON	718.362	2	201.123	1	a2	#N/A	#N/A	#N/A	#N/A
VEQATKPSFESGR	P38159	T24_Lnc	718.362	2	201.123	1	a2	#N/A	#N/A	#N/A	#N/A
SDLYSSGR	P38159	T24_CON	442.709	2	203.066	1	b2	15.84	0	0	0
SDLYSSGR	P38159	T24_Lnc	442.709	2	203.066	1	b2	15.68	0	0	0
SDLYSSGR	P38159	T24_CON	442.709	2	316.15	1	b3	15.84	0	0	0
SDLYSSGR	P38159	T24_Lnc	442.709	2	316.15	1	b3	15.68	0	0	0
SDLYSSGR	P38159	T24_CON	442.709	2	682.352	1	y6	15.84	0	0	0
SDLYSSGR	P38159	T24_Lnc	442.709	2	682.352	1	y6	15.68	0	0	0
SDLYSSGR	P38159	T24_CON	442.709	2	569.268	1	y5	15.84	0	0	0
SDLYSSGR	P38159	T24_Lnc	442.709	2	569.268	1	y5	15.84	11814	0	1
SDLYSSGR	P38159	T24_CON	442.709	2	406.204	1	y4	15.84	0	0	0
SDLYSSGR	P38159	T24_Lnc	442.709	2	406.204	1	y4	15.84	7769	0	2
SDLYSSGR	P38159	T24_CON	442.709	2	319.172	1	y3	15.84	0	0	0
SDLYSSGR	P38159	T24_Lnc	442.709	2	319.172	1	y3	15.68	0	0	0
SDLYSSGR	P38159	T24_CON	442.709	2	175.119	1	y1	16.16	29911	0	1
SDLYSSGR	P38159	T24_Lnc	442.709	2	175.119	1	y1	15.88	2337	0	3
SDLYSSGR	P38159	T24_CON	442.709	2	175.071	1	a2	15.84	0	0	0
SDLYSSGR	P38159	T24_Lnc	442.709	2	175.071	1	a2	15.68	0	0	0
GYAFVQYSNER	Q5QPL9	T24_CON	667.312	2	221.092	1	b2	#N/A	#N/A	#N/A	#N/A
GYAFVQYSNER	Q5QPL9	T24_Lnc	667.312	2	221.092	1	b2	#N/A	#N/A	#N/A	#N/A
GYAFVQYSNER	Q5QPL9	T24_CON	667.312	2	292.129	1	b3	#N/A	#N/A	#N/A	#N/A
GYAFVQYSNER	Q5QPL9	T24_Lnc	667.312	2	292.129	1	b3	#N/A	#N/A	#N/A	#N/A
GYAFVQYSNER	Q5QPL9	T24_CON	667.312	2	1042.5	1	y8	#N/A	#N/A	#N/A	#N/A
GYAFVQYSNER	Q5QPL9	T24_Lnc	667.312	2	1042.5	1	y8	#N/A	#N/A	#N/A	#N/A
GYAFVQYSNER	Q5QPL9	T24_CON	667.312	2	895.427	1	y7	#N/A	#N/A	#N/A	#N/A
GYAFVQYSNER	Q5QPL9	T24_Lnc	667.312	2	895.427	1	y7	#N/A	#N/A	#N/A	#N/A
GYAFVQYSNER	Q5QPL9	T24_CON	667.312	2	796.358	1	y6	#N/A	#N/A	#N/A	#N/A
GYAFVQYSNER	Q5QPL9	T24_Lnc	667.312	2	796.358	1	y6	#N/A	#N/A	#N/A	#N/A
GYAFVQYSNER	Q5QPL9	T24_CON	667.312	2	668.3	1	y5	#N/A	#N/A	#N/A	#N/A
GYAFVQYSNER	Q5QPL9	T24_Lnc	667.312	2	668.3	1	y5	#N/A	#N/A	#N/A	#N/A
GYAFVQYSNER	Q5QPL9	T24_CON	667.312	2	175.119	1	y1	#N/A	#N/A	#N/A	#N/A
GYAFVQYSNER	Q5QPL9	T24_Lnc	667.312	2	175.119	1	y1	#N/A	#N/A	#N/A	#N/A
GYAFVQYSNER	Q5QPL9	T24_CON	667.312	2	193.097	1	a2	#N/A	#N/A	#N/A	#N/A
GYAFVQYSNER	Q5QPL9	T24_Lnc	667.312	2	193.097	1	a2	#N/A	#N/A	#N/A	#N/A
LEQIAAEQK	Q5QPL9	T24_CON	515.282	2	243.134	1	b2	#N/A	#N/A	#N/A	#N/A
LEQIAAEQK	Q5QPL9	T24_Lnc	515.282	2	243.134	1	b2	19.33	0	0	0
LEQIAAEQK	Q5QPL9	T24_CON	515.282	2	371.193	1	b3	#N/A	#N/A	#N/A	#N/A
LEQIAAEQK	Q5QPL9	T24_Lnc	515.282	2	371.193	1	b3	19.33	0	0	0
LEQIAAEQK	Q5QPL9	T24_CON	515.282	2	659.372	1	y6	#N/A	#N/A	#N/A	#N/A
LEQIAAEQK	Q5QPL9	T24_Lnc	515.282	2	659.372	1	y6	19.42	2496	0	2
LEQIAAEQK	Q5QPL9	T24_CON	515.282	2	546.288	1	y5	#N/A	#N/A	#N/A	#N/A
LEQIAAEQK	Q5QPL9	T24_Lnc	515.282	2	546.288	1	y5	19.38	1756	0	3
LEQIAAEQK	Q5QPL9	T24_CON	515.282	2	475.251	1	y4	#N/A	#N/A	#N/A	#N/A
LEQIAAEQK	Q5QPL9	T24_Lnc	515.282	2	475.251	1	y4	19.33	0	0	0
LEQIAAEQK	Q5QPL9	T24_CON	515.282	2	275.171	1	y2	#N/A	#N/A	#N/A	#N/A
LEQIAAEQK	Q5QPL9	T24_Lnc	515.282	2	275.171	1	y2	19.33	0	0	0
LEQIAAEQK	Q5QPL9	T24_CON	515.282	2	147.113	1	y1	#N/A	#N/A	#N/A	#N/A
LEQIAAEQK	Q5QPL9	T24_Lnc	515.282	2	147.113	1	y1	19.33	0	0	0
LEQIAAEQK	Q5QPL9	T24_CON	515.282	2	215.139	1	a2	#N/A	#N/A	#N/A	#N/A
LEQIAAEQK	Q5QPL9	T24_Lnc	515.282	2	215.139	1	a2	19.42	5641	0	1
EGQEDQGLTK	P26599	T24_CON	552.762	2	130.05	1	b1	10.76	0	0	0
EGQEDQGLTK	P26599	T24_Lnc	552.762	2	130.05	1	b1	#N/A	#N/A	#N/A	#N/A
EGQEDQGLTK	P26599	T24_CON	552.762	2	790.394	1	y7	10.76	0	0	0
EGQEDQGLTK	P26599	T24_Lnc	552.762	2	790.394	1	y7	10.8	4148	0	3
EGQEDQGLTK	P26599	T24_CON	552.762	2	661.352	1	y6	10.76	0	0	0
EGQEDQGLTK	P26599	T24_Lnc	552.762	2	661.352	1	y6	10.8	4166	0	2
EGQEDQGLTK	P26599	T24_CON	552.762	2	546.325	1	y5	10.76	0	0	0
EGQEDQGLTK	P26599	T24_Lnc	552.762	2	546.325	1	y5	#N/A	#N/A	#N/A	#N/A
EGQEDQGLTK	P26599	T24_CON	552.762	2	418.266	1	y4	10.76	0	0	0
EGQEDQGLTK	P26599	T24_Lnc	552.762	2	418.266	1	y4	10.8	3098	0	4
EGQEDQGLTK	P26599	T24_CON	552.762	2	361.245	1	y3	10.76	0	0	0
EGQEDQGLTK	P26599	T24_Lnc	552.762	2	361.245	1	y3	#N/A	#N/A	#N/A	#N/A
EGQEDQGLTK	P26599	T24_CON	552.762	2	248.16	1	y2	10.76	0	0	0
EGQEDQGLTK	P26599	T24_Lnc	552.762	2	248.16	1	y2	10.8	5469	0	1
EGQEDQGLTK	P26599	T24_CON	552.762	2	147.113	1	y1	10.88	3119	0	1
EGQEDQGLTK	P26599	T24_Lnc	552.762	2	147.113	1	y1	#N/A	#N/A	#N/A	#N/A
DYGNSPLHR	P26599	T24_CON	529.754	2	279.098	1	b2	#N/A	#N/A	#N/A	#N/A
DYGNSPLHR	P26599	T24_Lnc	529.754	2	279.098	1	b2	#N/A	#N/A	#N/A	#N/A
DYGNSPLHR	P26599	T24_CON	529.754	2	780.411	1	y7	#N/A	#N/A	#N/A	#N/A
DYGNSPLHR	P26599	T24_Lnc	529.754	2	780.411	1	y7	#N/A	#N/A	#N/A	#N/A
DYGNSPLHR	P26599	T24_CON	529.754	2	723.39	1	y6	#N/A	#N/A	#N/A	#N/A
DYGNSPLHR	P26599	T24_Lnc	529.754	2	723.39	1	y6	#N/A	#N/A	#N/A	#N/A
DYGNSPLHR	P26599	T24_CON	529.754	2	609.347	1	y5	#N/A	#N/A	#N/A	#N/A
DYGNSPLHR	P26599	T24_Lnc	529.754	2	609.347	1	y5	#N/A	#N/A	#N/A	#N/A
DYGNSPLHR	P26599	T24_CON	529.754	2	522.315	1	y4	#N/A	#N/A	#N/A	#N/A
DYGNSPLHR	P26599	T24_Lnc	529.754	2	522.315	1	y4	#N/A	#N/A	#N/A	#N/A
DYGNSPLHR	P26599	T24_CON	529.754	2	312.178	1	y2	#N/A	#N/A	#N/A	#N/A
DYGNSPLHR	P26599	T24_Lnc	529.754	2	312.178	1	y2	#N/A	#N/A	#N/A	#N/A
DYGNSPLHR	P26599	T24_CON	529.754	2	175.119	1	y1	#N/A	#N/A	#N/A	#N/A
DYGNSPLHR	P26599	T24_Lnc	529.754	2	175.119	1	y1	#N/A	#N/A	#N/A	#N/A
DYGNSPLHR	P26599	T24_CON	529.754	2	251.103	1	a2	#N/A	#N/A	#N/A	#N/A
DYGNSPLHR	P26599	T24_Lnc	529.754	2	251.103	1	a2	#N/A	#N/A	#N/A	#N/A
SAHATAPVNIAGSR	A0A140VK53	T24_CON	676.357	2	296.135	1	b3	#N/A	#N/A	#N/A	#N/A
SAHATAPVNIAGSR	A0A140VK53	T24_Lnc	676.357	2	296.135	1	b3	#N/A	#N/A	#N/A	#N/A
SAHATAPVNIAGSR	A0A140VK53	T24_CON	676.357	2	367.172	1	b4	#N/A	#N/A	#N/A	#N/A
SAHATAPVNIAGSR	A0A140VK53	T24_Lnc	676.357	2	367.172	1	b4	#N/A	#N/A	#N/A	#N/A
SAHATAPVNIAGSR	A0A140VK53	T24_CON	676.357	2	468.22	1	b5	#N/A	#N/A	#N/A	#N/A
SAHATAPVNIAGSR	A0A140VK53	T24_Lnc	676.357	2	468.22	1	b5	#N/A	#N/A	#N/A	#N/A
SAHATAPVNIAGSR	A0A140VK53	T24_CON	676.357	2	1193.64	1	y12	#N/A	#N/A	#N/A	#N/A
SAHATAPVNIAGSR	A0A140VK53	T24_Lnc	676.357	2	1193.64	1	y12	#N/A	#N/A	#N/A	#N/A
SAHATAPVNIAGSR	A0A140VK53	T24_CON	676.357	2	1056.58	1	y11	#N/A	#N/A	#N/A	#N/A
SAHATAPVNIAGSR	A0A140VK53	T24_Lnc	676.357	2	1056.58	1	y11	#N/A	#N/A	#N/A	#N/A
SAHATAPVNIAGSR	A0A140VK53	T24_CON	676.357	2	985.543	1	y10	#N/A	#N/A	#N/A	#N/A
SAHATAPVNIAGSR	A0A140VK53	T24_Lnc	676.357	2	985.543	1	y10	#N/A	#N/A	#N/A	#N/A
SAHATAPVNIAGSR	A0A140VK53	T24_CON	676.357	2	884.495	1	y9	#N/A	#N/A	#N/A	#N/A
SAHATAPVNIAGSR	A0A140VK53	T24_Lnc	676.357	2	884.495	1	y9	#N/A	#N/A	#N/A	#N/A
SAHATAPVNIAGSR	A0A140VK53	T24_CON	676.357	2	813.458	1	y8	#N/A	#N/A	#N/A	#N/A
SAHATAPVNIAGSR	A0A140VK53	T24_Lnc	676.357	2	813.458	1	y8	#N/A	#N/A	#N/A	#N/A
TAAALAPASLTSAR	A0A140VK53	T24_CON	650.865	2	173.092	1	b2	52.86	0	0	0
TAAALAPASLTSAR	A0A140VK53	T24_Lnc	650.865	2	173.092	1	b2	52.38	12789	0	4
TAAALAPASLTSAR	A0A140VK53	T24_CON	650.865	2	244.129	1	b3	52.86	0	0	0
TAAALAPASLTSAR	A0A140VK53	T24_Lnc	650.865	2	244.129	1	b3	52.25	30442	0	2
TAAALAPASLTSAR	A0A140VK53	T24_CON	650.865	2	315.166	1	b4	52.86	0	0	0
TAAALAPASLTSAR	A0A140VK53	T24_Lnc	650.865	2	315.166	1	b4	52.31	6101	0	5
TAAALAPASLTSAR	A0A140VK53	T24_CON	650.865	2	428.25	1	b5	52.86	0	0	0
TAAALAPASLTSAR	A0A140VK53	T24_Lnc	650.865	2	428.25	1	b5	#N/A	#N/A	#N/A	#N/A
TAAALAPASLTSAR	A0A140VK53	T24_CON	650.865	2	986.563	1	y10	52.86	0	0	0
TAAALAPASLTSAR	A0A140VK53	T24_Lnc	650.865	2	986.563	1	y10	#N/A	#N/A	#N/A	#N/A
TAAALAPASLTSAR	A0A140VK53	T24_CON	650.865	2	873.479	1	y9	52.86	0	0	0
TAAALAPASLTSAR	A0A140VK53	T24_Lnc	650.865	2	873.479	1	y9	52.18	19426	0	3
TAAALAPASLTSAR	A0A140VK53	T24_CON	650.865	2	802.442	1	y8	52.9	1563	0	1
TAAALAPASLTSAR	A0A140VK53	T24_Lnc	650.865	2	802.442	1	y8	52.18	85747	0	1
TAAALAPASLTSAR	A0A140VK53	T24_CON	650.865	2	145.097	1	a2	52.86	0	0	0
TAAALAPASLTSAR	A0A140VK53	T24_Lnc	650.865	2	145.097	1	a2	#N/A	#N/A	#N/A	#N/A
VPEPCQPK	P35321	T24_CON	477.739	2	197.128	1	b2	13.87	206780	0	2
VPEPCQPK	P35321	T24_Lnc	477.739	2	197.128	1	b2	14.13	2435	0	3
VPEPCQPK	P35321	T24_CON	477.739	2	855.403	1	y7	13.82	171862	0	5
VPEPCQPK	P35321	T24_Lnc	477.739	2	855.403	1	y7	13.76	0	0	0
VPEPCQPK	P35321	T24_CON	477.739	2	758.35	1	y6	13.87	169935	0	6
VPEPCQPK	P35321	T24_Lnc	477.739	2	758.35	1	y6	13.76	0	0	0
VPEPCQPK	P35321	T24_CON	477.739	2	629.308	1	y5	13.87	1328654	8427	1
VPEPCQPK	P35321	T24_Lnc	477.739	2	629.308	1	y5	14.08	106936	0	1
VPEPCQPK	P35321	T24_CON	477.739	2	532.255	1	y4	13.82	33542	0	7
VPEPCQPK	P35321	T24_Lnc	477.739	2	532.255	1	y4	13.76	0	0	0
VPEPCQPK	P35321	T24_CON	477.739	2	244.166	1	y2	13.87	172498	0	4
VPEPCQPK	P35321	T24_Lnc	477.739	2	244.166	1	y2	13.76	0	0	0
VPEPCQPK	P35321	T24_CON	477.739	2	169.134	1	a2	13.87	205390	0	3
VPEPCQPK	P35321	T24_Lnc	477.739	2	169.134	1	a2	14.08	2614	0	2
VPEPCHPK	P35321	T24_CON	482.239	2	197.128	1	b2	9.46	76534	0	4
VPEPCHPK	P35321	T24_Lnc	482.239	2	197.128	1	b2	9.24	0	0	0
VPEPCHPK	P35321	T24_CON	482.239	2	864.403	1	y7	9.46	42807	0	6
VPEPCHPK	P35321	T24_Lnc	482.239	2	864.403	1	y7	9.24	0	0	0
VPEPCHPK	P35321	T24_CON	482.239	2	767.35	1	y6	9.46	42842	0	5
VPEPCHPK	P35321	T24_Lnc	482.239	2	767.35	1	y6	9.24	0	0	0
VPEPCHPK	P35321	T24_CON	482.239	2	638.308	1	y5	9.46	403315	0	1
VPEPCHPK	P35321	T24_Lnc	482.239	2	638.308	1	y5	9.44	15689	0	1
VPEPCHPK	P35321	T24_CON	482.239	2	381.224	1	y3	9.46	9297	0	8
VPEPCHPK	P35321	T24_Lnc	482.239	2	381.224	1	y3	9.24	0	0	0
VPEPCHPK	P35321	T24_CON	482.239	2	244.166	1	y2	9.46	115019	0	2
VPEPCHPK	P35321	T24_Lnc	482.239	2	244.166	1	y2	9.39	3104	0	2
VPEPCHPK	P35321	T24_CON	482.239	2	147.113	1	y1	9.4	20899	0	7
VPEPCHPK	P35321	T24_Lnc	482.239	2	147.113	1	y1	9.24	0	0	0
VPEPCHPK	P35321	T24_CON	482.239	2	169.134	1	a2	9.43	83436	0	3
VPEPCHPK	P35321	T24_Lnc	482.239	2	169.134	1	a2	9.24	0	0	0
EIQQELSSGR	P18583-5	T24_CON	573.791	2	904.448	1	y8	#N/A	#N/A	#N/A	#N/A
EIQQELSSGR	P18583-5	T24_Lnc	573.791	2	904.448	1	y8	#N/A	#N/A	#N/A	#N/A
EIQQELSSGR	P18583-5	T24_CON	573.791	2	776.39	1	y7	#N/A	#N/A	#N/A	#N/A
EIQQELSSGR	P18583-5	T24_Lnc	573.791	2	776.39	1	y7	#N/A	#N/A	#N/A	#N/A
EIQQELSSGR	P18583-5	T24_CON	573.791	2	648.331	1	y6	#N/A	#N/A	#N/A	#N/A
EIQQELSSGR	P18583-5	T24_Lnc	573.791	2	648.331	1	y6	#N/A	#N/A	#N/A	#N/A
EIQQELSSGR	P18583-5	T24_CON	573.791	2	519.289	1	y5	#N/A	#N/A	#N/A	#N/A
EIQQELSSGR	P18583-5	T24_Lnc	573.791	2	519.289	1	y5	#N/A	#N/A	#N/A	#N/A
EIQQELSSGR	P18583-5	T24_CON	573.791	2	406.204	1	y4	#N/A	#N/A	#N/A	#N/A
EIQQELSSGR	P18583-5	T24_Lnc	573.791	2	406.204	1	y4	#N/A	#N/A	#N/A	#N/A
EIQQELSSGR	P18583-5	T24_CON	573.791	2	319.172	1	y3	#N/A	#N/A	#N/A	#N/A
EIQQELSSGR	P18583-5	T24_Lnc	573.791	2	319.172	1	y3	#N/A	#N/A	#N/A	#N/A
EIQQELSSGR	P18583-5	T24_CON	573.791	2	175.119	1	y1	#N/A	#N/A	#N/A	#N/A
EIQQELSSGR	P18583-5	T24_Lnc	573.791	2	175.119	1	y1	#N/A	#N/A	#N/A	#N/A
EIQQELSSGR	P18583-5	T24_CON	573.791	2	215.139	1	a2	#N/A	#N/A	#N/A	#N/A
EIQQELSSGR	P18583-5	T24_Lnc	573.791	2	215.139	1	a2	#N/A	#N/A	#N/A	#N/A
SVESTSPEPSK	P18583-5	T24_CON	574.278	2	187.108	1	b2	10.54	0	0	0
SVESTSPEPSK	P18583-5	T24_Lnc	574.278	2	187.108	1	b2	10.28	6959	0	2
SVESTSPEPSK	P18583-5	T24_CON	574.278	2	961.447	1	y9	10.54	0	0	0
SVESTSPEPSK	P18583-5	T24_Lnc	574.278	2	961.447	1	y9	#N/A	#N/A	#N/A	#N/A
SVESTSPEPSK	P18583-5	T24_CON	574.278	2	832.405	1	y8	10.54	0	0	0
SVESTSPEPSK	P18583-5	T24_Lnc	574.278	2	832.405	1	y8	#N/A	#N/A	#N/A	#N/A
SVESTSPEPSK	P18583-5	T24_CON	574.278	2	745.373	1	y7	10.54	0	0	0
SVESTSPEPSK	P18583-5	T24_Lnc	574.278	2	745.373	1	y7	#N/A	#N/A	#N/A	#N/A
SVESTSPEPSK	P18583-5	T24_CON	574.278	2	644.325	1	y6	10.54	0	0	0
SVESTSPEPSK	P18583-5	T24_Lnc	574.278	2	644.325	1	y6	#N/A	#N/A	#N/A	#N/A
SVESTSPEPSK	P18583-5	T24_CON	574.278	2	557.293	1	y5	10.54	0	0	0
SVESTSPEPSK	P18583-5	T24_Lnc	574.278	2	557.293	1	y5	#N/A	#N/A	#N/A	#N/A
SVESTSPEPSK	P18583-5	T24_CON	574.278	2	331.198	1	y3	10.54	0	0	0
SVESTSPEPSK	P18583-5	T24_Lnc	574.278	2	331.198	1	y3	#N/A	#N/A	#N/A	#N/A
SVESTSPEPSK	P18583-5	T24_CON	574.278	2	159.113	1	a2	10.54	0	0	0
SVESTSPEPSK	P18583-5	T24_Lnc	574.278	2	159.113	1	a2	10.28	18760	0	1
EEAENTLQSFR	B3KRK8	T24_CON	662.312	2	259.092	1	b2	#N/A	#N/A	#N/A	#N/A
EEAENTLQSFR	B3KRK8	T24_Lnc	662.312	2	259.092	1	b2	#N/A	#N/A	#N/A	#N/A
EEAENTLQSFR	B3KRK8	T24_CON	662.312	2	1065.53	1	y9	#N/A	#N/A	#N/A	#N/A
EEAENTLQSFR	B3KRK8	T24_Lnc	662.312	2	1065.53	1	y9	#N/A	#N/A	#N/A	#N/A
EEAENTLQSFR	B3KRK8	T24_CON	662.312	2	865.453	1	y7	#N/A	#N/A	#N/A	#N/A
EEAENTLQSFR	B3KRK8	T24_Lnc	662.312	2	865.453	1	y7	#N/A	#N/A	#N/A	#N/A
EEAENTLQSFR	B3KRK8	T24_CON	662.312	2	650.362	1	y5	#N/A	#N/A	#N/A	#N/A
EEAENTLQSFR	B3KRK8	T24_Lnc	662.312	2	650.362	1	y5	#N/A	#N/A	#N/A	#N/A
EEAENTLQSFR	B3KRK8	T24_CON	662.312	2	537.278	1	y4	#N/A	#N/A	#N/A	#N/A
EEAENTLQSFR	B3KRK8	T24_Lnc	662.312	2	537.278	1	y4	#N/A	#N/A	#N/A	#N/A
EEAENTLQSFR	B3KRK8	T24_CON	662.312	2	409.219	1	y3	#N/A	#N/A	#N/A	#N/A
EEAENTLQSFR	B3KRK8	T24_Lnc	662.312	2	409.219	1	y3	#N/A	#N/A	#N/A	#N/A
EEAENTLQSFR	B3KRK8	T24_CON	662.312	2	175.119	1	y1	#N/A	#N/A	#N/A	#N/A
EEAENTLQSFR	B3KRK8	T24_Lnc	662.312	2	175.119	1	y1	#N/A	#N/A	#N/A	#N/A
EEAENTLQSFR	B3KRK8	T24_CON	662.312	2	231.098	1	a2	#N/A	#N/A	#N/A	#N/A
EEAENTLQSFR	B3KRK8	T24_Lnc	662.312	2	231.098	1	a2	#N/A	#N/A	#N/A	#N/A
QDVDNASLAR	B3KRK8	T24_CON	544.77	2	244.093	1	b2	18.8	1530	0	5
QDVDNASLAR	B3KRK8	T24_Lnc	544.77	2	244.093	1	b2	#N/A	#N/A	#N/A	#N/A
QDVDNASLAR	B3KRK8	T24_CON	544.77	2	845.448	1	y8	18.84	2022	0	3
QDVDNASLAR	B3KRK8	T24_Lnc	544.77	2	845.448	1	y8	#N/A	#N/A	#N/A	#N/A
QDVDNASLAR	B3KRK8	T24_CON	544.77	2	746.379	1	y7	#N/A	#N/A	#N/A	#N/A
QDVDNASLAR	B3KRK8	T24_Lnc	544.77	2	746.379	1	y7	#N/A	#N/A	#N/A	#N/A
QDVDNASLAR	B3KRK8	T24_CON	544.77	2	631.352	1	y6	18.88	2332	0	2
QDVDNASLAR	B3KRK8	T24_Lnc	544.77	2	631.352	1	y6	#N/A	#N/A	#N/A	#N/A
QDVDNASLAR	B3KRK8	T24_CON	544.77	2	517.309	1	y5	#N/A	#N/A	#N/A	#N/A
QDVDNASLAR	B3KRK8	T24_Lnc	544.77	2	517.309	1	y5	#N/A	#N/A	#N/A	#N/A
QDVDNASLAR	B3KRK8	T24_CON	544.77	2	446.272	1	y4	18.8	2018	0	4
QDVDNASLAR	B3KRK8	T24_Lnc	544.77	2	446.272	1	y4	#N/A	#N/A	#N/A	#N/A
QDVDNASLAR	B3KRK8	T24_CON	544.77	2	246.156	1	y2	#N/A	#N/A	#N/A	#N/A
QDVDNASLAR	B3KRK8	T24_Lnc	544.77	2	246.156	1	y2	#N/A	#N/A	#N/A	#N/A
QDVDNASLAR	B3KRK8	T24_CON	544.77	2	175.119	1	y1	18.84	13042	0	1
QDVDNASLAR	B3KRK8	T24_Lnc	544.77	2	175.119	1	y1	21.51	1496	0	1
TEELEEESFPER	Q9Y2W1	T24_CON	747.833	2	231.098	1	b2	#N/A	#N/A	#N/A	#N/A
TEELEEESFPER	Q9Y2W1	T24_Lnc	747.833	2	231.098	1	b2	#N/A	#N/A	#N/A	#N/A
TEELEEESFPER	Q9Y2W1	T24_CON	747.833	2	360.14	1	b3	#N/A	#N/A	#N/A	#N/A
TEELEEESFPER	Q9Y2W1	T24_Lnc	747.833	2	360.14	1	b3	#N/A	#N/A	#N/A	#N/A
TEELEEESFPER	Q9Y2W1	T24_CON	747.833	2	1022.44	1	y8	#N/A	#N/A	#N/A	#N/A
TEELEEESFPER	Q9Y2W1	T24_Lnc	747.833	2	1022.44	1	y8	#N/A	#N/A	#N/A	#N/A
TEELEEESFPER	Q9Y2W1	T24_CON	747.833	2	893.4	1	y7	#N/A	#N/A	#N/A	#N/A
TEELEEESFPER	Q9Y2W1	T24_Lnc	747.833	2	893.4	1	y7	#N/A	#N/A	#N/A	#N/A
TEELEEESFPER	Q9Y2W1	T24_CON	747.833	2	635.315	1	y5	#N/A	#N/A	#N/A	#N/A
TEELEEESFPER	Q9Y2W1	T24_Lnc	747.833	2	635.315	1	y5	#N/A	#N/A	#N/A	#N/A
TEELEEESFPER	Q9Y2W1	T24_CON	747.833	2	401.214	1	y3	#N/A	#N/A	#N/A	#N/A
TEELEEESFPER	Q9Y2W1	T24_Lnc	747.833	2	401.214	1	y3	#N/A	#N/A	#N/A	#N/A
TEELEEESFPER	Q9Y2W1	T24_CON	747.833	2	175.119	1	y1	52.94	1319	0	1
TEELEEESFPER	Q9Y2W1	T24_Lnc	747.833	2	175.119	1	y1	#N/A	#N/A	#N/A	#N/A
TEELEEESFPER	Q9Y2W1	T24_CON	747.833	2	203.103	1	a2	#N/A	#N/A	#N/A	#N/A
TEELEEESFPER	Q9Y2W1	T24_Lnc	747.833	2	203.103	1	a2	#N/A	#N/A	#N/A	#N/A
AEEYTEETEER	Q9Y2W1	T24_CON	693.289	2	201.087	1	b2	#N/A	#N/A	#N/A	#N/A
AEEYTEETEER	Q9Y2W1	T24_Lnc	693.289	2	201.087	1	b2	#N/A	#N/A	#N/A	#N/A
AEEYTEETEER	Q9Y2W1	T24_CON	693.289	2	330.13	1	b3	#N/A	#N/A	#N/A	#N/A
AEEYTEETEER	Q9Y2W1	T24_Lnc	693.289	2	330.13	1	b3	#N/A	#N/A	#N/A	#N/A
AEEYTEETEER	Q9Y2W1	T24_CON	693.289	2	1185.49	1	y9	#N/A	#N/A	#N/A	#N/A
AEEYTEETEER	Q9Y2W1	T24_Lnc	693.289	2	1185.49	1	y9	#N/A	#N/A	#N/A	#N/A
AEEYTEETEER	Q9Y2W1	T24_CON	693.289	2	1056.45	1	y8	#N/A	#N/A	#N/A	#N/A
AEEYTEETEER	Q9Y2W1	T24_Lnc	693.289	2	1056.45	1	y8	#N/A	#N/A	#N/A	#N/A
AEEYTEETEER	Q9Y2W1	T24_CON	693.289	2	893.385	1	y7	#N/A	#N/A	#N/A	#N/A
AEEYTEETEER	Q9Y2W1	T24_Lnc	693.289	2	893.385	1	y7	#N/A	#N/A	#N/A	#N/A
AEEYTEETEER	Q9Y2W1	T24_CON	693.289	2	792.337	1	y6	#N/A	#N/A	#N/A	#N/A
AEEYTEETEER	Q9Y2W1	T24_Lnc	693.289	2	792.337	1	y6	#N/A	#N/A	#N/A	#N/A
AEEYTEETEER	Q9Y2W1	T24_CON	693.289	2	663.294	1	y5	#N/A	#N/A	#N/A	#N/A
AEEYTEETEER	Q9Y2W1	T24_Lnc	693.289	2	663.294	1	y5	#N/A	#N/A	#N/A	#N/A
AEEYTEETEER	Q9Y2W1	T24_CON	693.289	2	173.092	1	a2	#N/A	#N/A	#N/A	#N/A
AEEYTEETEER	Q9Y2W1	T24_Lnc	693.289	2	173.092	1	a2	#N/A	#N/A	#N/A	#N/A
TVIAQHHVAPR	Q6ZVX7	T24_CON	410.235	3	201.123	1	b2	10.99	53676	0	2
TVIAQHHVAPR	Q6ZVX7	T24_Lnc	410.235	3	201.123	1	b2	11.4	2519	0	2
TVIAQHHVAPR	Q6ZVX7	T24_CON	410.235	3	1028.57	1	y9	10.87	0	0	0
TVIAQHHVAPR	Q6ZVX7	T24_Lnc	410.235	3	1028.57	1	y9	11.21	0	0	0
TVIAQHHVAPR	Q6ZVX7	T24_CON	410.235	3	915.491	1	y8	10.87	0	0	0
TVIAQHHVAPR	Q6ZVX7	T24_Lnc	410.235	3	915.491	1	y8	11.21	0	0	0
TVIAQHHVAPR	Q6ZVX7	T24_CON	410.235	3	716.395	1	y6	10.87	0	0	0
TVIAQHHVAPR	Q6ZVX7	T24_Lnc	410.235	3	716.395	1	y6	11.21	0	0	0
TVIAQHHVAPR	Q6ZVX7	T24_CON	410.235	3	579.336	1	y5	10.87	0	0	0
TVIAQHHVAPR	Q6ZVX7	T24_Lnc	410.235	3	579.336	1	y5	11.21	0	0	0
TVIAQHHVAPR	Q6ZVX7	T24_CON	410.235	3	442.277	1	y4	10.87	0	0	0
TVIAQHHVAPR	Q6ZVX7	T24_Lnc	410.235	3	442.277	1	y4	11.21	0	0	0
TVIAQHHVAPR	Q6ZVX7	T24_CON	410.235	3	343.209	1	y3	10.87	0	0	0
TVIAQHHVAPR	Q6ZVX7	T24_Lnc	410.235	3	343.209	1	y3	11.21	0	0	0
TVIAQHHVAPR	Q6ZVX7	T24_CON	410.235	3	173.128	1	a2	11.11	174505	0	1
TVIAQHHVAPR	Q6ZVX7	T24_Lnc	410.235	3	173.128	1	a2	11.4	16303	0	1
LQQNQSWTVK	Q6ZVX7	T24_CON	616.325	2	242.15	1	b2	#N/A	#N/A	#N/A	#N/A
LQQNQSWTVK	Q6ZVX7	T24_Lnc	616.325	2	242.15	1	b2	#N/A	#N/A	#N/A	#N/A
LQQNQSWTVK	Q6ZVX7	T24_CON	616.325	2	990.5	1	y8	#N/A	#N/A	#N/A	#N/A
LQQNQSWTVK	Q6ZVX7	T24_Lnc	616.325	2	990.5	1	y8	#N/A	#N/A	#N/A	#N/A
LQQNQSWTVK	Q6ZVX7	T24_CON	616.325	2	347.229	1	y3	#N/A	#N/A	#N/A	#N/A
LQQNQSWTVK	Q6ZVX7	T24_Lnc	616.325	2	347.229	1	y3	#N/A	#N/A	#N/A	#N/A
LQQNQSWTVK	Q6ZVX7	T24_CON	616.325	2	147.113	1	y1	#N/A	#N/A	#N/A	#N/A
LQQNQSWTVK	Q6ZVX7	T24_Lnc	616.325	2	147.113	1	y1	#N/A	#N/A	#N/A	#N/A
ENYSHHTQDDR	Q92804-2	T24_CON	467.864	3	995.429	1	y8	#N/A	#N/A	#N/A	#N/A
ENYSHHTQDDR	Q92804-2	T24_Lnc	467.864	3	995.429	1	y8	#N/A	#N/A	#N/A	#N/A
ENYSHHTQDDR	Q92804-2	T24_CON	467.864	3	908.397	1	y7	#N/A	#N/A	#N/A	#N/A
ENYSHHTQDDR	Q92804-2	T24_Lnc	467.864	3	908.397	1	y7	#N/A	#N/A	#N/A	#N/A
ENYSHHTQDDR	Q92804-2	T24_CON	467.864	3	771.338	1	y6	#N/A	#N/A	#N/A	#N/A
ENYSHHTQDDR	Q92804-2	T24_Lnc	467.864	3	771.338	1	y6	#N/A	#N/A	#N/A	#N/A
ENYSHHTQDDR	Q92804-2	T24_CON	467.864	3	634.279	1	y5	#N/A	#N/A	#N/A	#N/A
ENYSHHTQDDR	Q92804-2	T24_Lnc	467.864	3	634.279	1	y5	#N/A	#N/A	#N/A	#N/A
ENYSHHTQDDR	Q92804-2	T24_CON	467.864	3	533.231	1	y4	#N/A	#N/A	#N/A	#N/A
ENYSHHTQDDR	Q92804-2	T24_Lnc	467.864	3	533.231	1	y4	#N/A	#N/A	#N/A	#N/A
ENYSHHTQDDR	Q92804-2	T24_CON	467.864	3	405.173	1	y3	#N/A	#N/A	#N/A	#N/A
ENYSHHTQDDR	Q92804-2	T24_Lnc	467.864	3	405.173	1	y3	#N/A	#N/A	#N/A	#N/A
ENYSHHTQDDR	Q92804-2	T24_CON	467.864	3	290.146	1	y2	#N/A	#N/A	#N/A	#N/A
ENYSHHTQDDR	Q92804-2	T24_Lnc	467.864	3	290.146	1	y2	#N/A	#N/A	#N/A	#N/A
ENYSHHTQDDR	Q92804-2	T24_CON	467.864	3	175.119	1	y1	#N/A	#N/A	#N/A	#N/A
ENYSHHTQDDR	Q92804-2	T24_Lnc	467.864	3	175.119	1	y1	#N/A	#N/A	#N/A	#N/A
SGGGYGGDR	Q92804-2	T24_CON	413.178	2	145.061	1	b2	#N/A	#N/A	#N/A	#N/A
SGGGYGGDR	Q92804-2	T24_Lnc	413.178	2	145.061	1	b2	#N/A	#N/A	#N/A	#N/A
SGGGYGGDR	Q92804-2	T24_CON	413.178	2	202.082	1	b3	#N/A	#N/A	#N/A	#N/A
SGGGYGGDR	Q92804-2	T24_Lnc	413.178	2	202.082	1	b3	#N/A	#N/A	#N/A	#N/A
SGGGYGGDR	Q92804-2	T24_CON	413.178	2	681.295	1	y7	#N/A	#N/A	#N/A	#N/A
SGGGYGGDR	Q92804-2	T24_Lnc	413.178	2	681.295	1	y7	#N/A	#N/A	#N/A	#N/A
SGGGYGGDR	Q92804-2	T24_CON	413.178	2	624.274	1	y6	#N/A	#N/A	#N/A	#N/A
SGGGYGGDR	Q92804-2	T24_Lnc	413.178	2	624.274	1	y6	#N/A	#N/A	#N/A	#N/A
SGGGYGGDR	Q92804-2	T24_CON	413.178	2	567.252	1	y5	#N/A	#N/A	#N/A	#N/A
SGGGYGGDR	Q92804-2	T24_Lnc	413.178	2	567.252	1	y5	#N/A	#N/A	#N/A	#N/A
SGGGYGGDR	Q92804-2	T24_CON	413.178	2	404.189	1	y4	#N/A	#N/A	#N/A	#N/A
SGGGYGGDR	Q92804-2	T24_Lnc	413.178	2	404.189	1	y4	#N/A	#N/A	#N/A	#N/A
SGGGYGGDR	Q92804-2	T24_CON	413.178	2	175.119	1	y1	#N/A	#N/A	#N/A	#N/A
SGGGYGGDR	Q92804-2	T24_Lnc	413.178	2	175.119	1	y1	#N/A	#N/A	#N/A	#N/A
SGGGYGGDR	Q92804-2	T24_CON	413.178	2	117.066	1	a2	#N/A	#N/A	#N/A	#N/A
SGGGYGGDR	Q92804-2	T24_Lnc	413.178	2	117.066	1	a2	#N/A	#N/A	#N/A	#N/A
GAEAANVTGPGGVPVQGSK	A0A087X1S2	T24_CON	848.437	2	258.108	1	b3	35.13	21160	0	4
GAEAANVTGPGGVPVQGSK	A0A087X1S2	T24_Lnc	848.437	2	258.108	1	b3	34.59	0	0	0
GAEAANVTGPGGVPVQGSK	A0A087X1S2	T24_CON	848.437	2	329.146	1	b4	35.01	22450	0	3
GAEAANVTGPGGVPVQGSK	A0A087X1S2	T24_Lnc	848.437	2	329.146	1	b4	34.59	0	0	0
GAEAANVTGPGGVPVQGSK	A0A087X1S2	T24_CON	848.437	2	925.437	1	b11	#N/A	#N/A	#N/A	#N/A
GAEAANVTGPGGVPVQGSK	A0A087X1S2	T24_Lnc	848.437	2	925.437	1	b11	34.59	0	0	0
GAEAANVTGPGGVPVQGSK	A0A087X1S2	T24_CON	848.437	2	982.459	1	b12	#N/A	#N/A	#N/A	#N/A
GAEAANVTGPGGVPVQGSK	A0A087X1S2	T24_Lnc	848.437	2	982.459	1	b12	34.59	0	0	0
GAEAANVTGPGGVPVQGSK	A0A087X1S2	T24_CON	848.437	2	1083.58	1	y12	35.01	211156	0	2
GAEAANVTGPGGVPVQGSK	A0A087X1S2	T24_Lnc	848.437	2	1083.58	1	y12	34.59	0	0	0
GAEAANVTGPGGVPVQGSK	A0A087X1S2	T24_CON	848.437	2	615.346	1	y6	35.09	336191	0	1
GAEAANVTGPGGVPVQGSK	A0A087X1S2	T24_Lnc	848.437	2	615.346	1	y6	34.67	20823	0	1
GAEAANVTGPGGVPVQGSK	A0A087X1S2	T24_CON	848.437	2	419.225	1	y4	35.09	13313	0	6
GAEAANVTGPGGVPVQGSK	A0A087X1S2	T24_Lnc	848.437	2	419.225	1	y4	34.59	0	0	0
GAEAANVTGPGGVPVQGSK	A0A087X1S2	T24_CON	848.437	2	291.166	1	y3	35.05	16389	0	5
GAEAANVTGPGGVPVQGSK	A0A087X1S2	T24_Lnc	848.437	2	291.166	1	y3	34.59	0	0	0
EDGNEEDKENQGDETQGQQPPQR	A0A087X1S2	T24_CON	876.706	3	245.077	1	b2	#N/A	#N/A	#N/A	#N/A
EDGNEEDKENQGDETQGQQPPQR	A0A087X1S2	T24_Lnc	876.706	3	245.077	1	b2	#N/A	#N/A	#N/A	#N/A
EDGNEEDKENQGDETQGQQPPQR	A0A087X1S2	T24_CON	876.706	3	416.141	1	b4	#N/A	#N/A	#N/A	#N/A
EDGNEEDKENQGDETQGQQPPQR	A0A087X1S2	T24_Lnc	876.706	3	416.141	1	b4	#N/A	#N/A	#N/A	#N/A
EDGNEEDKENQGDETQGQQPPQR	A0A087X1S2	T24_CON	876.706	3	938.359	2	b17	#N/A	#N/A	#N/A	#N/A
EDGNEEDKENQGDETQGQQPPQR	A0A087X1S2	T24_Lnc	876.706	3	938.359	2	b17	#N/A	#N/A	#N/A	#N/A
EDGNEEDKENQGDETQGQQPPQR	A0A087X1S2	T24_CON	876.706	3	810.422	1	y7	11.39	9437	0	2
EDGNEEDKENQGDETQGQQPPQR	A0A087X1S2	T24_Lnc	876.706	3	810.422	1	y7	#N/A	#N/A	#N/A	#N/A
EDGNEEDKENQGDETQGQQPPQR	A0A087X1S2	T24_CON	876.706	3	753.4	1	y6	#N/A	#N/A	#N/A	#N/A
EDGNEEDKENQGDETQGQQPPQR	A0A087X1S2	T24_Lnc	876.706	3	753.4	1	y6	#N/A	#N/A	#N/A	#N/A
EDGNEEDKENQGDETQGQQPPQR	A0A087X1S2	T24_CON	876.706	3	625.342	1	y5	#N/A	#N/A	#N/A	#N/A
EDGNEEDKENQGDETQGQQPPQR	A0A087X1S2	T24_Lnc	876.706	3	625.342	1	y5	#N/A	#N/A	#N/A	#N/A
EDGNEEDKENQGDETQGQQPPQR	A0A087X1S2	T24_CON	876.706	3	497.283	1	y4	11.33	64368	0	1
EDGNEEDKENQGDETQGQQPPQR	A0A087X1S2	T24_Lnc	876.706	3	497.283	1	y4	11.43	3581	0	1
EDGNEEDKENQGDETQGQQPPQR	A0A087X1S2	T24_CON	876.706	3	400.23	1	y3	#N/A	#N/A	#N/A	#N/A
EDGNEEDKENQGDETQGQQPPQR	A0A087X1S2	T24_Lnc	876.706	3	400.23	1	y3	#N/A	#N/A	#N/A	#N/A

## Sheet: Sheet2
The results of PRM
T24 cell	proteins（Symbol）	Protein ID	Peptides
MAFG-AS1	EIF4A3	A0A024R8W0	DVIAQSQSGTGK	ETQALILAPTR
	YBX1	A0A087X1S2	GAEAANVTGPGGVPVQGSK	EDGNEEDKENQGDETQGQQPPQR
	NONO	A0A0S2Z4Z9	GIVEFSGKPAAR	CSEGSFLLTTFPR
	SRRM2	A0A140VK53	SAHATAPVNIAGSR	TAAALAPASLTSAR
	HIST1H2AM	A3KPC7	VTIAQGGVLPNIQAVLLPK	AGLQFPVGR
	PNN	A8K964	LEVQAEEER	TLQEQLEK
	SNRNP70	A8KAQ5	VNYDTTESK	GYAFIEYEHER
	RPL7	A8MUD9	IALTDNALIAR	TTHFVEGGDAGNR
	HNRNPC	B2R5W2	GDDQLELIK	GDDQLELIKDDEK
	VIM	B3KRK8	EEAENTLQSFR	QDVDNASLAR
	KIAA1967	B3KTJ9	FAEFQYLQPGPPR	PLSSGGEEEEKPR
	DDX5	B4DN41	TAQEVETYR	EANQAINPK
	PCBP2	B4DRD7	INISEGNCPER	IANPVEGSTDR
	HNRNPK	B4DUQ1	IDEPLEGSEDR	VVLIGGKPDR
	MAGEA3	E9PJD9	TGAAPIIDVVR	LWTLVSEQTR
	HNRNPA1	F8W6I7	YHTVNGHNCEVR	LFIGGLSFETTDESLR
	HNRNPH1	G8JLB6	PSGEAFVELESEDEVK	IQNGAQGIR
	RPL23A	H7BY10	LAPDYDALDVANK	LDHYAIIK
	RPL31	H7C2W9	SAINEVVTR	LYTLVTYVPVTTFK
	RPL26	J3KTJ8	LAAELEDR	ALQDLENAASGDATVR
	CAT	P04040	FNTANDDNVTQVR	LNVITVGPR
	PIP	P12273	TVQIAAVVDVIR	YTACLCDDNPK
	HIST1H1C	P16403	ALAAAGYDVEK	SGVSLAALK
	SON	P18583-5	EIQQELSSGR	SVESTSPEPSK
	HNRNPA2B1	P22626	YHTINGHNAEVR	IDTIEIITDR
	PTBP1	P26599	EGQEDQGLTK	DYGNSPLHR
	SPRR1A	P35321	VPEPCQPK	VPEPCHPK
	RBMX	P38159	VEQATKPSFESGR	SDLYSSGR
	HNRNPA3	P51991	GEEGHDPKEPEQLR	EDTEEYNLR
	HNRNPU	Q00839	LQAALDDEEAGGR	NFILDQTNVSAAAQR
	DSG1	Q02413	IHSDCAANQQVTYR	EQYGQYALAVR
	DHX9	Q08211	ELDALDANDELTPLGR	AAECNIVVTQPR
	HNRNPA0	Q13151	LFIGGLNVQTSESGLR	SGGGGGGGGSSWGGR
	ELAVL1	Q15717	NVALLSQLYHSPAR	SLFSSIGEVESAK
	HNRNPH3	Q53F48	STGEAFVQFASK	EIAENALGK
	RALY	Q5QPL9	GYAFVQYSNER	LEQIAAEQK
	RPL7A	Q5T8U3	VAPAPAVVK	AGVNTVTTLVENK
	EEF1A1	Q6IPT9	IGGIGTVPVGR	LPLQDVYK
	HNRNPL	Q6NTA2	SKPGAAMVEMADGYAVDR	TPASPVVHIR
	SHROOM3	Q6ZVL3	SSPATADKR
	TCEB3C	Q6ZVX7	TVIAQHHVAPR	LQQNQSWTVK
	TAF15	Q92804-2	ENYSHHTQDDR	SGGGYGGDR
	BCLAF1	Q9NYF8-2	LLASTLVHSVK	SFATASHR
	THRAP3	Q9Y2W1	TEELEEESFPER	AEEYTEETEER
	HIST1H4A	Q0VAS5	ISGLIYEETR	DAVTYTEHAK
	MATR3	A0A0R4J2E8	GDADQASNILASFGLSAR	SQESGYYDR
